# Supplementary material for: Ultra-fast triplet-triplet-annihilation-mediated high-lying reverse intersystem crossing triggered by participation of nπ*-featured excited states
Source: Nat Commun. 2022 Nov 12;13:6892. doi: 10.1038/s41467-022-34573-2 (PMC9653383; doi:10.1038/s41467-022-34573-2)
Supplement: Supplementary file 2 — Source Data [file 41467_2022_34573_MOESM2_ESM.xlsx]

## Sheet: Figure 2e
Normalized PL spectra of CzNI in solvents with different polarity														Lippert–Mataga curve
Wavelength(nm)	n-hexane	Wavelength(nm)	butyl ether	Wavelength(nm)	ethyl acetate	Wavelength(nm)	chloroform	Wavelength(nm)	dichloromethane	Wavelength(nm)	N,N-dimethylformamide			f(ε)-f(n)	υa-υf		Fitted Curves Plot
390	0	410	0	420	0	420	1.06737e-05	430	0	440	0.000212558			0.0012	3226		0.0012	3103.57
391	0.000127302	411	0.000623746	421	0.000133681	421	0	431	9.39081e-05	441	0.000163837			0.096	4785		0.00147	3108.7
392	0.000556075	412	0.00121	422	0.000205565	422	6.09312e-05	432	0.000213169	442	0			0.1998	6623		0.00175	3113.83
393	0.000845754	413	0.00205	423	0.000388585	423	0.000155382	433	0.000300662	443	5.03719e-05			0.1482	5965		0.00202	3118.96
394	0.00166	414	0.00298	424	0.000635439	424	0.000120637	434	0.000238592	444	3.33982e-05			0.2172	6831		0.0023	3124.1
395	0.00202	415	0.00415	425	0.000805231	425	0.000121909	435	0.000248541	445	0.000143463			0.2757	8578		0.00257	3129.23
396	0.00313	416	0.00589	426	0.0011	426	9.98764e-05	436	0.000286798	446	0.000140062						0.00285	3134.36
397	0.00437	417	0.00764	427	0.00141	427	0.000136489	437	0.000330984	447	0.000207548						0.00312	3139.49
398	0.00602	418	0.00955	428	0.00188	428	0.000251441	438	0.000352504	448	0.000368354						0.0034	3144.62
399	0.0079	419	0.01203	429	0.00227	429	0.000252796	439	0.000434806	449	0.000453857						0.00367	3149.76
400	0.01031	420	0.01533	430	0.00291	430	0.000319553	440	0.000618931	450	0.000586248						0.00395	3154.89
401	0.01359	421	0.01891	431	0.00362	431	0.00048842	441	0.000777032	451	0.000784612						0.00422	3160.02
402	0.01737	422	0.02291	432	0.00443	432	0.000567254	442	0.000975647	452	0.000936705						0.0045	3165.15
403	0.0226	423	0.02816	433	0.00546	433	0.000771881	443	0.00115	453	0.00121						0.00477	3170.28
404	0.02947	424	0.03341	434	0.00654	434	0.00089168	444	0.00135	454	0.0016						0.00505	3175.42
405	0.03709	425	0.04087	435	0.00764	435	0.00129	445	0.00174	455	0.00188						0.00532	3180.55
406	0.04682	426	0.04848	436	0.00893	436	0.00145	446	0.00208	456	0.00231						0.0056	3185.68
407	0.05846	427	0.05764	437	0.01049	437	0.0018	447	0.00245	457	0.00278						0.00587	3190.81
408	0.07251	428	0.06799	438	0.01258	438	0.00216	448	0.00294	458	0.00304						0.00615	3195.94
409	0.09122	429	0.07955	439	0.0146	439	0.00258	449	0.00342	459	0.00344						0.00642	3201.08
410	0.10991	430	0.09283	440	0.01709	440	0.00307	450	0.00391	460	0.00367						0.0067	3206.21
411	0.13439	431	0.10717	441	0.01941	441	0.00372	451	0.00455	461	0.00384						0.00697	3211.34
412	0.16094	432	0.12376	442	0.02277	442	0.00444	452	0.00528	462	0.00409						0.00725	3216.47
413	0.19137	433	0.1408	443	0.02614	443	0.00525	453	0.00628	463	0.00455						0.00752	3221.6
414	0.22803	434	0.15921	444	0.02993	444	0.0062	454	0.00697	464	0.0051						0.00779	3226.74
415	0.26608	435	0.17983	445	0.0341	445	0.00713	455	0.00821	465	0.00532						0.00807	3231.87
416	0.30802	436	0.20047	446	0.03867	446	0.00856	456	0.00958	466	0.00604						0.00834	3237
417	0.35237	437	0.22433	447	0.04385	447	0.01001	457	0.01088	467	0.00662						0.00862	3242.13
418	0.39892	438	0.24962	448	0.04934	448	0.01175	458	0.01247	468	0.00747						0.00889	3247.26
419	0.44554	439	0.27452	449	0.05499	449	0.01354	459	0.01411	469	0.00852						0.00917	3252.4
420	0.49451	440	0.29988	450	0.06137	450	0.01575	460	0.0161	470	0.00942						0.00944	3257.53
421	0.54591	441	0.32709	451	0.06851	451	0.01816	461	0.01846	471	0.0105						0.00972	3262.66
422	0.59601	442	0.35679	452	0.07633	452	0.02121	462	0.02079	472	0.01179						0.00999	3267.79
423	0.64686	443	0.38429	453	0.08514	453	0.024	463	0.02343	473	0.0129						0.01027	3272.92
424	0.69511	444	0.4106	454	0.09502	454	0.02765	464	0.02618	474	0.0145						0.01054	3278.06
425	0.73827	445	0.44026	455	0.10421	455	0.03186	465	0.02971	475	0.01601						0.01082	3283.19
426	0.78223	446	0.46837	456	0.11564	456	0.03638	466	0.03316	476	0.01761						0.01109	3288.32
427	0.82168	447	0.49627	457	0.12703	457	0.04145	467	0.0368	477	0.01929						0.01137	3293.45
428	0.85681	448	0.52249	458	0.13919	458	0.04696	468	0.04198	478	0.02128						0.01164	3298.58
429	0.8876	449	0.54953	459	0.15162	459	0.05306	469	0.04601	479	0.02357						0.01192	3303.72
430	0.91648	450	0.57445	460	0.16628	460	0.06041	470	0.05105	480	0.02637						0.01219	3308.85
431	0.93728	451	0.60273	461	0.18072	461	0.06771	471	0.05684	481	0.02855						0.01247	3313.98
432	0.95374	452	0.62871	462	0.19532	462	0.07552	472	0.06312	482	0.03111						0.01274	3319.11
433	0.96757	453	0.65389	463	0.21058	463	0.08471	473	0.06856	483	0.03404						0.01302	3324.24
434	0.97957	454	0.67928	464	0.22845	464	0.09421	474	0.0755	484	0.03758						0.01329	3329.38
435	0.98585	455	0.70394	465	0.245	465	0.10524	475	0.08262	485	0.04121						0.01356	3334.51
436	0.99326	456	0.72809	466	0.26285	466	0.11641	476	0.09075	486	0.04526						0.01384	3339.64
437	0.99832	457	0.75073	467	0.28007	467	0.1281	477	0.099	487	0.04957						0.01411	3344.77
438	0.99935	458	0.7734	468	0.29973	468	0.14135	478	0.1082	488	0.05397						0.01439	3349.9
439	1	459	0.79329	469	0.31799	469	0.15517	479	0.11811	489	0.05904						0.01466	3355.04
440	0.99721	460	0.81591	470	0.3366	470	0.16906	480	0.12836	490	0.0636						0.01494	3360.17
441	0.99637	461	0.83175	471	0.35753	471	0.18588	481	0.13813	491	0.06863						0.01521	3365.3
442	0.99076	462	0.84757	472	0.3778	472	0.2017	482	0.14958	492	0.07391						0.01549	3370.43
443	0.98836	463	0.8643	473	0.39735	473	0.21834	483	0.16208	493	0.07858						0.01576	3375.56
444	0.98342	464	0.87788	474	0.41846	474	0.23557	484	0.17383	494	0.08415						0.01604	3380.7
445	0.97789	465	0.89126	475	0.43931	475	0.25417	485	0.18675	495	0.08939						0.01631	3385.83
446	0.97481	466	0.90416	476	0.45869	476	0.27398	486	0.20076	496	0.09528						0.01659	3390.96
447	0.9719	467	0.91703	477	0.47979	477	0.29362	487	0.21489	497	0.10159						0.01686	3396.09
448	0.968	468	0.92491	478	0.50087	478	0.31472	488	0.22708	498	0.10792						0.01714	3401.22
449	0.96449	469	0.93481	479	0.52201	479	0.33671	489	0.24326	499	0.11439						0.01741	3406.36
450	0.96211	470	0.944	480	0.54246	480	0.3579	490	0.25811	500	0.12219						0.01769	3411.49
451	0.96241	471	0.95365	481	0.5635	481	0.37888	491	0.27449	501	0.12903						0.01796	3416.62
452	0.96457	472	0.9604	482	0.58376	482	0.4024	492	0.29022	502	0.13762						0.01824	3421.75
453	0.9676	473	0.97015	483	0.6021	483	0.42362	493	0.30679	503	0.14582						0.01851	3426.88
454	0.96812	474	0.97524	484	0.62255	484	0.44698	494	0.32306	504	0.15349						0.01879	3432.02
455	0.96816	475	0.97981	485	0.64187	485	0.46961	495	0.33993	505	0.16292						0.01906	3437.15
456	0.96959	476	0.98497	486	0.66117	486	0.4927	496	0.35719	506	0.17183						0.01934	3442.28
457	0.97063	477	0.98928	487	0.6798	487	0.51535	497	0.37427	507	0.18138						0.01961	3447.41
458	0.96899	478	0.99271	488	0.69493	488	0.5371	498	0.39142	508	0.19073						0.01988	3452.54
459	0.97006	479	0.99539	489	0.71175	489	0.55927	499	0.40694	509	0.20104						0.02016	3457.68
460	0.96814	480	0.99725	490	0.72815	490	0.5788	500	0.42687	510	0.21056						0.02043	3462.81
461	0.9631	481	0.99736	491	0.74289	491	0.60029	501	0.44316	511	0.22065						0.02071	3467.94
462	0.95845	482	1	492	0.75813	492	0.62087	502	0.46087	512	0.2318						0.02098	3473.07
463	0.95471	483	0.99997	493	0.77294	493	0.63988	503	0.47967	513	0.24342						0.02126	3478.2
464	0.94409	484	0.99857	494	0.78668	494	0.65963	504	0.49769	514	0.25241						0.02153	3483.34
465	0.93643	485	0.99718	495	0.80065	495	0.6785	505	0.51464	515	0.26488						0.02181	3488.47
466	0.92592	486	0.9941	496	0.81049	496	0.69534	506	0.5334	516	0.27589						0.02208	3493.6
467	0.91586	487	0.99075	497	0.82437	497	0.71191	507	0.55036	517	0.28781						0.02236	3498.73
468	0.90488	488	0.98775	498	0.83497	498	0.7288	508	0.56654	518	0.29988						0.02263	3503.86
469	0.8915	489	0.9841	499	0.84598	499	0.74346	509	0.58408	519	0.31151						0.02291	3509
470	0.87777	490	0.97942	500	0.85571	500	0.75797	510	0.60119	520	0.32401						0.02318	3514.13
471	0.86417	491	0.9739	501	0.86538	501	0.77414	511	0.61876	521	0.33525						0.02346	3519.26
472	0.85305	492	0.9686	502	0.87729	502	0.7887	512	0.63716	522	0.34837						0.02373	3524.39
473	0.84076	493	0.95943	503	0.88712	503	0.80139	513	0.65182	523	0.36027						0.02401	3529.52
474	0.82717	494	0.95279	504	0.89623	504	0.81609	514	0.66775	524	0.37271						0.02428	3534.66
475	0.81352	495	0.94841	505	0.90507	505	0.82792	515	0.68425	525	0.38529						0.02456	3539.79
476	0.79754	496	0.93877	506	0.91531	506	0.84032	516	0.69865	526	0.39889						0.02483	3544.92
477	0.7802	497	0.93067	507	0.92292	507	0.85334	517	0.71257	527	0.4106						0.02511	3550.05
478	0.76541	498	0.92381	508	0.93073	508	0.86475	518	0.72992	528	0.4239						0.02538	3555.18
479	0.74987	499	0.91417	509	0.93886	509	0.87425	519	0.74396	529	0.43588						0.02565	3560.32
480	0.73585	500	0.90271	510	0.94501	510	0.88506	520	0.75642	530	0.44821						0.02593	3565.45
481	0.71956	501	0.89743	511	0.95177	511	0.89413	521	0.77019	531	0.46152						0.0262	3570.58
482	0.70679	502	0.8878	512	0.95762	512	0.90477	522	0.78371	532	0.47473						0.02648	3575.71
483	0.69064	503	0.88052	513	0.96429	513	0.9135	523	0.79537	533	0.48717						0.02675	3580.85
484	0.67586	504	0.87022	514	0.97065	514	0.92229	524	0.80826	534	0.50079						0.02703	3585.98
485	0.66359	505	0.86218	515	0.97463	515	0.92849	525	0.82075	535	0.51327						0.0273	3591.11
486	0.64703	506	0.85356	516	0.9786	516	0.93623	526	0.83323	536	0.52659						0.02758	3596.24
487	0.63406	507	0.84379	517	0.98364	517	0.94255	527	0.84502	537	0.53876						0.02785	3601.37
488	0.62211	508	0.83431	518	0.98722	518	0.94814	528	0.85467	538	0.5521						0.02813	3606.51
489	0.60624	509	0.82474	519	0.98985	519	0.95466	529	0.86435	539	0.565						0.0284	3611.64
490	0.59208	510	0.81364	520	0.99174	520	0.95936	530	0.87512	540	0.57605						0.02868	3616.77
491	0.57824	511	0.80424	521	0.99277	521	0.96639	531	0.88612	541	0.5897						0.02895	3621.9
492	0.56545	512	0.79266	522	0.99596	522	0.97029	532	0.89458	542	0.60052						0.02923	3627.03
493	0.55247	513	0.78317	523	0.99841	523	0.97428	533	0.9041	543	0.61281						0.0295	3632.17
494	0.54111	514	0.77146	524	1	524	0.97864	534	0.91213	544	0.62566						0.02978	3637.3
495	0.52723	515	0.76071	525	0.99957	525	0.98244	535	0.92172	545	0.63669						0.03005	3642.43
496	0.51364	516	0.749	526	0.99949	526	0.9864	536	0.92791	546	0.65028						0.03033	3647.56
497	0.49984	517	0.73981	527	0.99875	527	0.98879	537	0.9363	547	0.66186						0.0306	3652.69
498	0.48668	518	0.72584	528	0.99952	528	0.99058	538	0.94276	548	0.67215						0.03088	3657.83
499	0.47522	519	0.71291	529	0.99926	529	0.99323	539	0.94709	549	0.68344						0.03115	3662.96
500	0.45976	520	0.70278	530	0.99711	530	0.99468	540	0.95309	550	0.69593						0.03143	3668.09
501	0.45067	521	0.69106	531	0.99545	531	0.99678	541	0.95828	551	0.70686						0.0317	3673.22
502	0.43917	522	0.67795	532	0.99578	532	0.99736	542	0.96558	552	0.71696						0.03197	3678.35
503	0.42582	523	0.66715	533	0.99231	533	0.99914	543	0.96931	553	0.72671						0.03225	3683.49
504	0.41352	524	0.6538	534	0.9897	534	1	544	0.97532	554	0.73605						0.03252	3688.62
505	0.40309	525	0.6439	535	0.98752	535	0.99779	545	0.97721	555	0.74709						0.0328	3693.75
506	0.39059	526	0.63037	536	0.98208	536	0.99665	546	0.98031	556	0.75618						0.03307	3698.88
507	0.3803	527	0.61863	537	0.97958	537	0.99588	547	0.9859	557	0.76928						0.03335	3704.01
508	0.37041	528	0.60651	538	0.97405	538	0.99567	548	0.98726	558	0.77813						0.03362	3709.15
509	0.35815	529	0.59558	539	0.97047	539	0.99379	549	0.9909	559	0.787						0.0339	3714.28
510	0.34731	530	0.58279	540	0.9622	540	0.98971	550	0.99338	560	0.79628						0.03417	3719.41
511	0.33774	531	0.57036	541	0.95611	541	0.98623	551	0.99639	561	0.80613						0.03445	3724.54
512	0.32839	532	0.55824	542	0.95121	542	0.9834	552	0.99523	562	0.8171						0.03472	3729.67
513	0.31805	533	0.54443	543	0.94533	543	0.98035	553	0.9976	563	0.82573						0.035	3734.81
514	0.31041	534	0.53451	544	0.93736	544	0.97459	554	0.99934	564	0.83304						0.03527	3739.94
515	0.29872	535	0.52159	545	0.92978	545	0.9702	555	0.99807	565	0.84188						0.03555	3745.07
516	0.28905	536	0.51125	546	0.92553	546	0.96618	556	0.99704	566	0.85082						0.03582	3750.2
517	0.28022	537	0.49986	547	0.91572	547	0.96213	557	1	567	0.85787						0.0361	3755.33
518	0.27156	538	0.48582	548	0.90877	548	0.95689	558	0.99828	568	0.86782						0.03637	3760.47
519	0.26279	539	0.47438	549	0.9002	549	0.95228	559	0.99822	569	0.87549						0.03665	3765.6
520	0.25483	540	0.46389	550	0.89314	550	0.94592	560	0.99798	570	0.88618						0.03692	3770.73
521	0.2467	541	0.45058	551	0.88533	551	0.94074	561	0.99755	571	0.88916						0.0372	3775.86
522	0.23771	542	0.43983	552	0.87622	552	0.93434	562	0.99579	572	0.89784						0.03747	3780.99
523	0.23088	543	0.4289	553	0.86595	553	0.92756	563	0.99339	573	0.90313						0.03775	3786.13
524	0.22397	544	0.41514	554	0.8581	554	0.9201	564	0.99104	574	0.9108						0.03802	3791.26
525	0.21634	545	0.40645	555	0.84957	555	0.91106	565	0.98717	575	0.91772						0.03829	3796.39
526	0.20999	546	0.3954	556	0.8397	556	0.90569	566	0.98588	576	0.92202						0.03857	3801.52
527	0.20215	547	0.38477	557	0.83028	557	0.89773	567	0.98359	577	0.92904						0.03884	3806.65
528	0.1976	548	0.37354	558	0.82295	558	0.89227	568	0.9785	578	0.93431						0.03912	3811.79
529	0.19178	549	0.36566	559	0.81031	559	0.88256	569	0.97758	579	0.93959						0.03939	3816.92
530	0.18572	550	0.35498	560	0.80479	560	0.8768	570	0.97394	580	0.94426						0.03967	3822.05
531	0.1794	551	0.34503	561	0.7938	561	0.86729	571	0.96758	581	0.94972						0.03994	3827.18
532	0.17378	552	0.33633	562	0.78427	562	0.85963	572	0.9617	582	0.95468						0.04022	3832.31
533	0.16723	553	0.32813	563	0.77414	563	0.85018	573	0.95687	583	0.96048						0.04049	3837.45
534	0.16287	554	0.31832	564	0.76598	564	0.84126	574	0.94981	584	0.96545						0.04077	3842.58
535	0.15634	555	0.3088	565	0.75399	565	0.83197	575	0.94483	585	0.96747						0.04104	3847.71
536	0.15143	556	0.30108	566	0.74464	566	0.82268	576	0.9377	586	0.97328						0.04132	3852.84
537	0.14588	557	0.29184	567	0.73435	567	0.81269	577	0.93113	587	0.97473						0.04159	3857.97
538	0.14161	558	0.28435	568	0.72339	568	0.80325	578	0.92371	588	0.97824						0.04187	3863.11
539	0.1366	559	0.2779	569	0.71503	569	0.79377	579	0.91845	589	0.98164						0.04214	3868.24
540	0.13269	560	0.27032	570	0.70301	570	0.78407	580	0.91004	590	0.98363						0.04242	3873.37
541	0.12663	561	0.26198	571	0.69411	571	0.77274	581	0.90237	591	0.98621						0.04269	3878.5
542	0.12094	562	0.25516	572	0.68199	572	0.7625	582	0.89672	592	0.98663						0.04297	3883.63
543	0.11741	563	0.2488	573	0.67093	573	0.75185	583	0.88945	593	0.98736						0.04324	3888.77
544	0.11257	564	0.2424	574	0.65972	574	0.73859	584	0.87991	594	0.9897						0.04352	3893.9
545	0.10839	565	0.23418	575	0.6506	575	0.73009	585	0.87477	595	0.99						0.04379	3899.03
546	0.1051	566	0.22862	576	0.63789	576	0.71751	586	0.86455	596	0.99166						0.04406	3904.16
547	0.10018	567	0.22298	577	0.62919	577	0.70818	587	0.85509	597	0.99403						0.04434	3909.29
548	0.09768	568	0.21606	578	0.61633	578	0.695	588	0.84435	598	0.99577						0.04461	3914.43
549	0.09331	569	0.21003	579	0.60717	579	0.68356	589	0.836	599	0.99578						0.04489	3919.56
550	0.09023	570	0.20259	580	0.59572	580	0.67198	590	0.82536	600	0.99735						0.04516	3924.69
551	0.08692	571	0.19781	581	0.58484	581	0.66304	591	0.81557	601	0.99919						0.04544	3929.82
552	0.08348	572	0.19132	582	0.57416	582	0.65078	592	0.80463	602	0.99897						0.04571	3934.95
553	0.08118	573	0.18608	583	0.56535	583	0.64168	593	0.79604	603	0.99701						0.04599	3940.09
554	0.07724	574	0.18164	584	0.55451	584	0.63095	594	0.78363	604	0.99813						0.04626	3945.22
555	0.07497	575	0.17566	585	0.54311	585	0.61966	595	0.77292	605	1						0.04654	3950.35
556	0.07135	576	0.16983	586	0.53252	586	0.60773	596	0.76366	606	0.99767						0.04681	3955.48
557	0.06886	577	0.16525	587	0.52397	587	0.59626	597	0.75326	607	0.99736						0.04709	3960.61
558	0.06645	578	0.1602	588	0.51162	588	0.58381	598	0.74282	608	0.99381						0.04736	3965.75
559	0.06397	579	0.1554	589	0.50179	589	0.57226	599	0.73491	609	0.99076						0.04764	3970.88
560	0.06236	580	0.14984	590	0.49183	590	0.56043	600	0.72278	610	0.98914						0.04791	3976.01
561	0.05983	581	0.14525	591	0.48122	591	0.54896	601	0.71477	611	0.98889						0.04819	3981.14
562	0.05743	582	0.14091	592	0.47077	592	0.53683	602	0.70461	612	0.98547						0.04846	3986.27
563	0.05566	583	0.13693	593	0.4596	593	0.52668	603	0.69332	613	0.98263						0.04874	3991.41
564	0.05294	584	0.13372	594	0.44882	594	0.51341	604	0.68293	614	0.98224						0.04901	3996.54
565	0.05168	585	0.12921	595	0.44093	595	0.50199	605	0.67306	615	0.98169						0.04929	4001.67
566	0.04963	586	0.12567	596	0.43127	596	0.49209	606	0.66133	616	0.97785						0.04956	4006.8
567	0.04783	587	0.12163	597	0.41813	597	0.48163	607	0.65263	617	0.97469						0.04984	4011.93
568	0.04612	588	0.11807	598	0.41114	598	0.47138	608	0.64292	618	0.97209						0.05011	4017.07
569	0.04474	589	0.1131	599	0.40266	599	0.4601	609	0.63218	619	0.96941						0.05038	4022.2
570	0.04317	590	0.1096	600	0.3925	600	0.45118	610	0.62135	620	0.96549						0.05066	4027.33
571	0.04181	591	0.10691	601	0.385	601	0.44138	611	0.61108	621	0.96017						0.05093	4032.46
572	0.04069	592	0.10305	602	0.375	602	0.43128	612	0.60219	622	0.95724						0.05121	4037.59
573	0.03869	593	0.09926	603	0.36552	603	0.422	613	0.59109	623	0.95432						0.05148	4042.73
574	0.03698	594	0.09638	604	0.35881	604	0.41319	614	0.58004	624	0.94616						0.05176	4047.86
575	0.03545	595	0.09155	605	0.35175	605	0.40412	615	0.57166	625	0.94123						0.05203	4052.99
576	0.03407	596	0.08931	606	0.34249	606	0.39334	616	0.5614	626	0.94107						0.05231	4058.12
577	0.0328	597	0.08567	607	0.33335	607	0.38437	617	0.55612	627	0.93449						0.05258	4063.26
578	0.03226	598	0.08305	608	0.32712	608	0.37673	618	0.54463	628	0.93135						0.05286	4068.39
579	0.03068	599	0.08126	609	0.31998	609	0.36767	619	0.53489	629	0.92487						0.05313	4073.52
580	0.02986	600	0.07824	610	0.31191	610	0.35806	620	0.52445	630	0.91821						0.05341	4078.65
581	0.02874	601	0.07598	611	0.30199	611	0.34987	621	0.51729	631	0.91411						0.05368	4083.78
582	0.02794	602	0.07354	612	0.29559	612	0.34213	622	0.50501	632	0.91038						0.05396	4088.92
583	0.02701	603	0.07096	613	0.28924	613	0.33359	623	0.49731	633	0.89984						0.05423	4094.05
584	0.02568	604	0.06885	614	0.28308	614	0.32559	624	0.48917	634	0.89302						0.05451	4099.18
585	0.02531	605	0.06652	615	0.27607	615	0.31795	625	0.48036	635	0.88766						0.05478	4104.31
586	0.02405	606	0.06376	616	0.2696	616	0.30866	626	0.4711	636	0.87903						0.05506	4109.44
587	0.02323	607	0.06324	617	0.26488	617	0.3024	627	0.46381	637	0.87335						0.05533	4114.58
588	0.02245	608	0.06052	618	0.25791	618	0.29658	628	0.45355	638	0.86644						0.05561	4119.71
589	0.02134	609	0.05801	619	0.25111	619	0.28986	629	0.44588	639	0.85569						0.05588	4124.84
590	0.02067	610	0.05633	620	0.24613	620	0.28228	630	0.43605	640	0.84583						0.05615	4129.97
591	0.01965	611	0.05412	621	0.23843	621	0.27594	631	0.42841	641	0.8399						0.05643	4135.1
592	0.019	612	0.05304	622	0.23557	622	0.26945	632	0.4184	642	0.83482						0.0567	4140.24
593	0.01843	613	0.05064	623	0.22823	623	0.26423	633	0.41148	643	0.82681						0.05698	4145.37
594	0.01727	614	0.04889	624	0.22236	624	0.25656	634	0.40283	644	0.81711						0.05725	4150.5
595	0.01675	615	0.04728	625	0.21744	625	0.24909	635	0.39435	645	0.80952						0.05753	4155.63
596	0.01627	616	0.04637	626	0.21034	626	0.24375	636	0.384	646	0.8018						0.0578	4160.76
597	0.01543	617	0.04543	627	0.20673	627	0.23614	637	0.37732	647	0.7913						0.05808	4165.9
598	0.01495	618	0.0434	628	0.20175	628	0.23124	638	0.36786	648	0.78182						0.05835	4171.03
599	0.01421	619	0.04154	629	0.19654	629	0.22417	639	0.3626	649	0.77493						0.05863	4176.16
600	0.01389	620	0.04067	630	0.19201	630	0.2199	640	0.35303	650	0.7633						0.0589	4181.29
601	0.01356	621	0.03922	631	0.18622	631	0.21481	641	0.3457	651	0.75737						0.05918	4186.42
602	0.01263	622	0.03739	632	0.18082	632	0.20897	642	0.33958	652	0.75065						0.05945	4191.56
603	0.01268	623	0.03748	633	0.17651	633	0.20272	643	0.32937	653	0.74202						0.05973	4196.69
604	0.01185	624	0.03632	634	0.1727	634	0.19658	644	0.32371	654	0.73353						0.06	4201.82
605	0.011	625	0.03468	635	0.16704	635	0.19294	645	0.31337	655	0.72204						0.06028	4206.95
606	0.01111	626	0.03344	636	0.16219	636	0.18644	646	0.31011	656	0.71527						0.06055	4212.08
607	0.0104	627	0.03232	637	0.15936	637	0.1807	647	0.30184	657	0.70733						0.06083	4217.22
608	0.01001	628	0.03112	638	0.15574	638	0.17837	648	0.29381	658	0.69987						0.0611	4222.35
609	0.00995	629	0.0306	639	0.15085	639	0.17181	649	0.2862	659	0.69107						0.06138	4227.48
610	0.00952	630	0.02917	640	0.14498	640	0.16576	650	0.28068	660	0.67902						0.06165	4232.61
611	0.00914	631	0.02786	641	0.14364	641	0.16288	651	0.27468	661	0.67279						0.06193	4237.74
612	0.00881	632	0.02727	642	0.13891	642	0.15864	652	0.26699	662	0.66449						0.0622	4242.88
613	0.0084	633	0.02695	643	0.13497	643	0.1548	653	0.26256	663	0.65744						0.06247	4248.01
614	0.00809	634	0.02578	644	0.13291	644	0.14969	654	0.25413	664	0.64971						0.06275	4253.14
615	0.00767	635	0.02512	645	0.12799	645	0.14549	655	0.24969	665	0.64345						0.06302	4258.27
616	0.00755	636	0.0237	646	0.12471	646	0.14171	656	0.24329	666	0.6346						0.0633	4263.4
617	0.00772	637	0.02276	647	0.12086	647	0.13791	657	0.23837	667	0.62472						0.06357	4268.54
618	0.00711	638	0.02232	648	0.11769	648	0.13272	658	0.23477	668	0.61693						0.06385	4273.67
619	0.00646	639	0.02221	649	0.11563	649	0.13009	659	0.22686	669	0.60664						0.06412	4278.8
620	0.00677	640	0.02124	650	0.11041	650	0.12549	660	0.22295	670	0.60008						0.0644	4283.93
621	0.00617	641	0.0201	651	0.10754	651	0.12181	661	0.21498	671	0.59565						0.06467	4289.06
622	0.0061	642	0.01932	652	0.10552	652	0.11968	662	0.212	672	0.58562						0.06495	4294.2
623	0.00576	643	0.01874	653	0.10272	653	0.11483	663	0.20667	673	0.57698						0.06522	4299.33
624	0.00545	644	0.01858	654	0.0984	654	0.11168	664	0.20303	674	0.56926						0.0655	4304.46
625	0.00526	645	0.01733	655	0.09649	655	0.1084	665	0.19778	675	0.5622						0.06577	4309.59
626	0.00559	646	0.0166	656	0.09458	656	0.10542	666	0.19482	676	0.54957						0.06605	4314.72
627	0.00503	647	0.01587	657	0.0918	657	0.10304	667	0.18936	677	0.54705						0.06632	4319.86
628	0.00503	648	0.01556	658	0.08937	658	0.10007	668	0.18335	678	0.54012						0.0666	4324.99
629	0.00474	649	0.01529	659	0.08676	659	0.09717	669	0.17849	679	0.5278						0.06687	4330.12
630	0.00471	650	0.01443	660	0.08379	660	0.09279	670	0.17733	680	0.52282						0.06715	4335.25
631	0.00442	651	0.01409	661	0.08225	661	0.09174	671	0.17006	681	0.51498						0.06742	4340.38
632	0.00427	652	0.0135	662	0.08042	662	0.08982	672	0.16655	682	0.50745						0.0677	4345.52
633	0.00413	653	0.0134	663	0.07683	663	0.08815	673	0.1637	683	0.50042						0.06797	4350.65
634	0.00397	654	0.01214	664	0.07561	664	0.08423	674	0.1604	684	0.49346						0.06825	4355.78
635	0.00416	655	0.01248	665	0.07398	665	0.08269	675	0.15747	685	0.49024						0.06852	4360.91
636	0.00388	656	0.01123	666	0.07167	666	0.08049	676	0.15245	686	0.48038						0.06879	4366.04
637	0.00385	657	0.01138	667	0.07062	667	0.07722	677	0.14844	687	0.47327						0.06907	4371.18
638	0.00391	658	0.0111	668	0.06678	668	0.07543	678	0.14617	688	0.46819						0.06934	4376.31
639	0.00336	659	0.01062	669	0.06553	669	0.07291	679	0.14131	689	0.45888						0.06962	4381.44
640	0.00316	660	0.00997	670	0.06363	670	0.07109	680	0.13858	690	0.45114						0.06989	4386.57
641	0.0032	661	0.01023	671	0.06198	671	0.06975	681	0.13512	691	0.44991						0.07017	4391.7
642	0.00338	662	0.00992	672	0.06213	672	0.06743	682	0.13131	692	0.44025						0.07044	4396.84
643	0.00324	663	0.00908	673	0.05913	673	0.06539	683	0.12837	693	0.43583						0.07072	4401.97
644	0.00284	664	0.00872	674	0.05825	674	0.0641	684	0.12615	694	0.42484						0.07099	4407.1
645	0.00287	665	0.00854	675	0.05699	675	0.06231	685	0.12243	695	0.41552						0.07127	4412.23
646	0.00271	666	0.00803	676	0.05458	676	0.06023	686	0.11907	696	0.41058						0.07154	4417.36
647	0.00285	667	0.00895	677	0.05309	677	0.05847	687	0.11749	697	0.40427						0.07182	4422.5
648	0.00269	668	0.00749	678	0.05169	678	0.05792	688	0.11545	698	0.39858						0.07209	4427.63
649	0.00275	669	0.00785	679	0.05044	679	0.05629	689	0.11026	699	0.38825						0.07237	4432.76
650	0.00266	670	0.00717	680	0.04929	680	0.05405	690	0.10964	700	0.38032						0.07264	4437.89
651	0.00259	671	0.00772	681	0.04858	681	0.05307	691	0.1089	701	0.37569						0.07292	4443.02
652	0.00263	672	0.00733	682	0.04658	682	0.05133	692	0.10502	702	0.37104						0.07319	4448.16
653	0.00238	673	0.00717	683	0.04583	683	0.05023	693	0.10175	703	0.36255						0.07347	4453.29
654	0.00243	674	0.0068	684	0.04393	684	0.04819	694	0.09931	704	0.35984						0.07374	4458.42
655	0.00199	675	0.00628	685	0.0431	685	0.04805	695	0.09794	705	0.3463						0.07402	4463.55
656	0.00225	676	0.00603	686	0.04093	686	0.04609	696	0.09555	706	0.34549						0.07429	4468.68
657	0.00212	677	0.00622	687	0.04096	687	0.04488	697	0.09386	707	0.33667						0.07456	4473.82
658	0.0021	678	0.00597	688	0.0404	688	0.04338	698	0.08983	708	0.33271						0.07484	4478.95
659	0.00188	679	0.00586	689	0.03944	689	0.04269	699	0.08721	709	0.32404						0.07511	4484.08
660	0.00227	680	0.00544	690	0.03879	690	0.04168	700	0.08503	710	0.31925						0.07539	4489.21
661	0.002	681	0.00551	691	0.03702	691	0.04078	701	0.08329	711	0.31193						0.07566	4494.34
662	0.00215	682	0.00527	692	0.03663	692	0.03909	702	0.0818	712	0.30831						0.07594	4499.48
663	0.00176	683	0.00529	693	0.03579	693	0.03864	703	0.07987	713	0.30249						0.07621	4504.61
664	0.00213	684	0.00492	694	0.0341	694	0.03697	704	0.07722	714	0.29398						0.07649	4509.74
665	0.00182	685	0.0042	695	0.03362	695	0.03681	705	0.07462	715	0.29195						0.07676	4514.87
666	0.00186	686	0.00488	696	0.03324	696	0.03588	706	0.07218	716	0.28555						0.07704	4520
667	0.00193	687	0.00447	697	0.03263	697	0.03447	707	0.07186	717	0.28245						0.07731	4525.14
668	0.00217	688	0.00416	698	0.0301	698	0.03375	708	0.06944	718	0.27768						0.07759	4530.27
669	0.00194	689	0.00452	699	0.0297	699	0.03262	709	0.06806	719	0.27226						0.07786	4535.4
670	0.00171	690	0.00405	700	0.02855	700	0.03209	710	0.06471	720	0.26714						0.07814	4540.53
671	0.00199	691	0.0042	701	0.02877	701	0.03013	711	0.0646	721	0.26146						0.07841	4545.67
672	0.00195	692	0.00418	702	0.02787	702	0.02938	712	0.06351	722	0.25583						0.07869	4550.8
673	0.00197	693	0.0044	703	0.02619	703	0.02872	713	0.06309	723	0.25402						0.07896	4555.93
674	0.00189	694	0.00365	704	0.02601	704	0.02774	714	0.05928	724	0.24636						0.07924	4561.06
675	0.00204	695	0.00425	705	0.0252	705	0.02746	715	0.05909	725	0.24594						0.07951	4566.19
676	0.00172	696	0.00359	706	0.02517	706	0.02665	716	0.05729	726	0.23636						0.07979	4571.33
677	0.00198	697	0.00367	707	0.0237	707	0.02587	717	0.05624	727	0.23301						0.08006	4576.46
678	0.00179	698	0.00336	708	0.02277	708	0.02558	718	0.05398	728	0.23038						0.08034	4581.59
679	0.00214	699	0.00346	709	0.02424	709	0.0259	719	0.05198	729	0.22565						0.08061	4586.72
680	0.00202	700	0.00405	710	0.02259	710	0.02361	720	0.05059	730	0.21954						0.08088	4591.85
681	0.00189	701	0.00362	711	0.02149	711	0.0227	721	0.0508	731	0.21795						0.08116	4596.99
682	0.00192	702	0.00392	712	0.02175	712	0.02305	722	0.04901	732	0.21462						0.08143	4602.12
683	0.00204	703	0.00297	713	0.02153	713	0.02279	723	0.04725	733	0.20931						0.08171	4607.25
684	0.00202	704	0.00341	714	0.02003	714	0.02231	724	0.04663	734	0.20553						0.08198	4612.38
685	0.00219	705	0.00366	715	0.01994	715	0.02074	725	0.04508	735	0.20189						0.08226	4617.51
686	0.00219	706	0.00314	716	0.019	716	0.0208	726	0.04474	736	0.1957						0.08253	4622.65
687	0.00175	707	0.00286	717	0.01969	717	0.02137	727	0.04224	737	0.19618						0.08281	4627.78
688	0.00187	708	0.00334	718	0.018	718	0.01971	728	0.04295	738	0.1879						0.08308	4632.91
689	0.00214	709	0.00353	719	0.01783	719	0.01927	729	0.04269	739	0.18584						0.08336	4638.04
690	0.00251	710	0.0034	720	0.0176	720	0.02012	730	0.03959	740	0.18457						0.08363	4643.17
691	0.00211	711	0.00388	721	0.01776	721	0.01839	731	0.04059	741	0.18047						0.08391	4648.31
692	0.00254	712	0.00352	722	0.01786	722	0.01839	732	0.03821	742	0.17415						0.08418	4653.44
693	0.00241	713	0.00343	723	0.01653	723	0.01848	733	0.03721	743	0.16934						0.08446	4658.57
694	0.00268	714	0.00289	724	0.01616	724	0.01794	734	0.03707	744	0.16886						0.08473	4663.7
695	0.00262	715	0.00311	725	0.01641	725	0.01774	735	0.03714	745	0.16332						0.08501	4668.83
696	0.00238	716	0.00303	726	0.01487	726	0.01714	736	0.0357	746	0.16485						0.08528	4673.97
697	0.00259	717	0.00334	727	0.01542	727	0.01654	737	0.03388	747	0.15834						0.08556	4679.1
698	0.00288	718	0.00324	728	0.01556	728	0.01571	738	0.03293	748	0.1536						0.08583	4684.23
699	0.00285	719	0.00316	729	0.01463	729	0.0155	739	0.03161	749	0.15008						0.08611	4689.36
700	0.00254	720	0.00318	730	0.01365	730	0.01497	740	0.03278	750	0.14998						0.08638	4694.49
701	0.00276	721	0.00298	731	0.01462	731	0.01534	741	0.03123	751	0.14808						0.08665	4699.63
702	0.00269	722	0.00307	732	0.01429	732	0.01538	742	0.03185	752	0.14201						0.08693	4704.76
703	0.00302	723	0.00436	733	0.01475	733	0.01438	743	0.03028	753	0.1412						0.0872	4709.89
704	0.0032	724	0.00319	734	0.01295	734	0.01484	744	0.03003	754	0.13918						0.08748	4715.02
705	0.00252	725	0.00318	735	0.01417	735	0.01415	745	0.02915	755	0.13421						0.08775	4720.15
706	0.00277	726	0.00272	736	0.01374	736	0.01383	746	0.02823	756	0.1341						0.08803	4725.29
707	0.0031	727	0.00373	737	0.01353	737	0.01316	747	0.02658	757	0.12927						0.0883	4730.42
708	0.00304	728	0.00325	738	0.01275	738	0.01359	748	0.02626	758	0.1285						0.08858	4735.55
709	0.00303	729	0.00382	739	0.01222	739	0.01301	749	0.02639	759	0.12543						0.08885	4740.68
710	0.00355	730	0.00393	740	0.01266	740	0.01332	750	0.02487	760	0.1197						0.08913	4745.81
711	0.00297	731	0.00332	741	0.01261	741	0.01269	751	0.02437	761	0.12061						0.0894	4750.95
712	0.00326	732	0.00358	742	0.01152	742	0.01194	752	0.02566	762	0.11505						0.08968	4756.08
713	0.00353	733	0.00344	743	0.01107	743	0.01326	753	0.02454	763	0.11301						0.08995	4761.21
714	0.00358	734	0.00358	744	0.01176	744	0.01231	754	0.02399	764	0.11428						0.09023	4766.34
715	0.0032	735	0.00304	745	0.01157	745	0.0122	755	0.02418	765	0.10783						0.0905	4771.47
716	0.00377	736	0.00384	746	0.01162	746	0.01178	756	0.02161	766	0.10651						0.09078	4776.61
717	0.00413	737	0.00301	747	0.0118	747	0.01213	757	0.02232	767	0.10775						0.09105	4781.74
718	0.0042	738	0.00384	748	0.01143	748	0.01113	758	0.02269	768	0.10502						0.09133	4786.87
719	0.00387	739	0.00443	749	0.0109	749	0.01063	759	0.02073	769	0.10319						0.0916	4792
720	0.00397	740	0.00384	750	0.01072	750	0.01175	760	0.02128	770	0.10087						0.09188	4797.13
721	0.00411	741	0.00393	751	0.01069	751	0.01107	761	0.01948	771	0.09651						0.09215	4802.27
722	0.00416	742	0.00345	752	0.01151	752	0.01061	762	0.02054	772	0.09883						0.09243	4807.4
723	0.00468	743	0.00431	753	0.01101	753	0.01185	763	0.02039	773	0.09377						0.0927	4812.53
724	0.00484	744	0.00523	754	0.00988	754	0.01086	764	0.02081	774	0.09367						0.09297	4817.66
725	0.00496	745	0.00467	755	0.01073	755	0.01085	765	0.01884	775	0.09109						0.09325	4822.79
726	0.00482	746	0.00394	756	0.0104	756	0.01044	766	0.01984	776	0.09261						0.09352	4827.93
727	0.00535	747	0.00454	757	0.01087	757	0.01102	767	0.02019	777	0.08687						0.0938	4833.06
728	0.0047	748	0.00371	758	0.01062	758	0.01094	768	0.01872	778	0.0862						0.09407	4838.19
729	0.00467	749	0.0046	759	0.01035	759	0.00974	769	0.01745	779	0.08462						0.09435	4843.32
730	0.00543	750	0.00388	760	0.01114	760	0.00982	770	0.01783	780	0.08292						0.09462	4848.45
731	0.0054	751	0.00491	761	0.01006	761	0.01142	771	0.01708	781	0.07872						0.0949	4853.59
732	0.00474	752	0.00484	762	0.01037	762	0.00972	772	0.01586	782	0.08072						0.09517	4858.72
733	0.00608	753	0.00387	763	0.00965	763	0.01069	773	0.0167	783	0.07502						0.09545	4863.85
734	0.00512	754	0.00477	764	0.01078	764	0.0107	774	0.0166	784	0.07686						0.09572	4868.98
735	0.00522	755	0.00575	765	0.0104	765	0.00976	775	0.01569	785	0.07293						0.096	4874.11
736	0.00588	756	0.00548	766	0.01107	766	0.01067	776	0.01554	786	0.07193						0.09627	4879.25
737	0.00543	757	0.00637	767	0.00995	767	0.00949	777	0.01671	787	0.07071						0.09655	4884.38
738	0.0059	758	0.00467	768	0.0096	768	0.01029	778	0.01541	788	0.07127						0.09682	4889.51
739	0.00641	759	0.00641	769	0.01005	769	0.0101	779	0.01479	789	0.06707						0.0971	4894.64
740	0.00603	760	0.00495	770	0.01076	770	0.01054	780	0.01303	790	0.06588						0.09737	4899.77
741	0.00605	761	0.00541	771	0.01011	771	0.01004	781	0.01467	791	0.06496						0.09765	4904.91
742	0.00553	762	0.00622	772	0.01006	772	0.00929	782	0.0138	792	0.06899						0.09792	4910.04
743	0.00657	763	0.00525	773	0.01006	773	0.00906	783	0.01537	793	0.0655						0.0982	4915.17
744	0.0065	764	0.00675	774	0.00931	774	0.00928	784	0.01391	794	0.06142						0.09847	4920.3
745	0.00609	765	0.00732	775	0.01044	775	0.00871	785	0.01517	795	0.06103						0.09875	4925.43
746	0.00682	766	0.00696	776	0.00949	776	0.00994	786	0.01378	796	0.06252						0.09902	4930.57
747	0.00705	767	0.00762	777	0.0098	777	0.00995	787	0.01351	797	0.05832						0.09929	4935.7
748	0.00801	768	0.00638	778	0.01052	778	0.00935	788	0.01511	798	0.05862						0.09957	4940.83
749	0.0075	769	0.0059	779	0.00979	779	0.00958	789	0.01449	799	0.05651						0.09984	4945.96
750	0.00792	770	0.00636	780	0.00924	780	0.01002	790	0.0133	800	0.05798						0.10012	4951.09
		771	0.00726	781	0.00889	781	0.00978	791	0.01376	801	0.05623						0.10039	4956.23
		772	0.0072	782	0.01001	782	0.01013	792	0.01396	802	0.05604						0.10067	4961.36
		773	0.00672	783	0.01079	783	0.00932	793	0.01373	803	0.05277						0.10094	4966.49
		774	0.00623	784	0.00893	784	0.00991	794	0.01244	804	0.05285						0.10122	4971.62
		775	0.00663	785	0.00962	785	0.00973	795	0.01245	805	0.04966						0.10149	4976.75
		776	0.00712	786	0.0094	786	0.00913	796	0.01211	806	0.04934						0.10177	4981.89
		777	0.00762	787	0.00871	787	0.00927	797	0.01225	807	0.04817						0.10204	4987.02
		778	0.00758	788	0.0094	788	0.0095	798	0.01211	808	0.0464						0.10232	4992.15
		779	0.00796	789	0.01052	789	0.00993	799	0.01338	809	0.04702						0.10259	4997.28
		780	0.00717	790	0.01019	790	0.00903	800	0.0135	810	0.04596						0.10287	5002.41
		781	0.00813	791	0.00944	791	0.01054	801	0.0111	811	0.04388						0.10314	5007.55
		782	0.0075	792	0.00985	792	0.01009	802	0.01309	812	0.04417						0.10342	5012.68
		783	0.00826	793	0.01074	793	0.01052	803	0.01342	813	0.04613						0.10369	5017.81
		784	0.00825	794	0.0101	794	0.00937	804	0.01214	814	0.04261						0.10397	5022.94
		785	0.0074	795	0.01093	795	0.00999	805	0.012	815	0.03934						0.10424	5028.07
		786	0.00695	796	0.01017	796	0.00947	806	0.0115	816	0.04175						0.10452	5033.21
		787	0.00858	797	0.00938	797	0.01071	807	0.0113	817	0.04224						0.10479	5038.34
		788	0.00784	798	0.00915	798	0.01087	808	0.01249	818	0.03799						0.10506	5043.47
		789	0.008	799	0.01097	799	0.0096	809	0.01304	819	0.03941						0.10534	5048.6
		790	0.0092	800	0.01	800	0.00874	810	0.01251	820	0.03892						0.10561	5053.74
				801	0.01106	801	0.0109	811	0.01133	821	0.03849						0.10589	5058.87
				802	0.00983	802	0.00969	812	0.01173	822	0.03903						0.10616	5064
				803	0.01099	803	0.00973	813	0.01158	823	0.03941						0.10644	5069.13
				804	0.01046	804	0.00966	814	0.01134	824	0.03784						0.10671	5074.26
				805	0.01108	805	0.01124	815	0.01359	825	0.03678						0.10699	5079.4
				806	0.01131	806	0.0101	816	0.01187	826	0.03736						0.10726	5084.53
				807	0.0109	807	0.00966	817	0.01142	827	0.0357						0.10754	5089.66
				808	0.01006	808	0.01076	818	0.01222	828	0.03589						0.10781	5094.79
				809	0.01015	809	0.01108	819	0.01192	829	0.03671						0.10809	5099.92
				810	0.01181	810	0.01002	820	0.01146	830	0.03669						0.10836	5105.06
								821	0.01264	831	0.03267						0.10864	5110.19
								822	0.01306	832	0.03248						0.10891	5115.32
								823	0.01216	833	0.03168						0.10919	5120.45
								824	0.01422	834	0.03228						0.10946	5125.58
								825	0.0147	835	0.02977						0.10974	5130.72
								826	0.01475	836	0.03397						0.11001	5135.85
								827	0.01566	837	0.03286						0.11029	5140.98
								828	0.01395	838	0.03349						0.11056	5146.11
								829	0.01618	839	0.03118						0.11084	5151.24
								830	0.01772	840	0.03041						0.11111	5156.38
																	0.11138	5161.51
																	0.11166	5166.64
																	0.11193	5171.77
																	0.11221	5176.9
																	0.11248	5182.04
																	0.11276	5187.17
																	0.11303	5192.3
																	0.11331	5197.43
																	0.11358	5202.56
																	0.11386	5207.7
																	0.11413	5212.83
																	0.11441	5217.96
																	0.11468	5223.09
																	0.11496	5228.22
																	0.11523	5233.36
																	0.11551	5238.49
																	0.11578	5243.62
																	0.11606	5248.75
																	0.11633	5253.88
																	0.11661	5259.02
																	0.11688	5264.15
																	0.11715	5269.28
																	0.11743	5274.41
																	0.1177	5279.54
																	0.11798	5284.68
																	0.11825	5289.81
																	0.11853	5294.94
																	0.1188	5300.07
																	0.11908	5305.2
																	0.11935	5310.34
																	0.11963	5315.47
																	0.1199	5320.6
																	0.12018	5325.73
																	0.12045	5330.86
																	0.12073	5336
																	0.121	5341.13
																	0.12128	5346.26
																	0.12155	5351.39
																	0.12183	5356.52
																	0.1221	5361.66
																	0.12238	5366.79
																	0.12265	5371.92
																	0.12293	5377.05
																	0.1232	5382.18
																	0.12347	5387.32
																	0.12375	5392.45
																	0.12402	5397.58
																	0.1243	5402.71
																	0.12457	5407.84
																	0.12485	5412.98
																	0.12512	5418.11
																	0.1254	5423.24
																	0.12567	5428.37
																	0.12595	5433.5
																	0.12622	5438.64
																	0.1265	5443.77
																	0.12677	5448.9
																	0.12705	5454.03
																	0.12732	5459.16
																	0.1276	5464.3
																	0.12787	5469.43
																	0.12815	5474.56
																	0.12842	5479.69
																	0.1287	5484.82
																	0.12897	5489.96
																	0.12925	5495.09
																	0.12952	5500.22
																	0.12979	5505.35
																	0.13007	5510.48
																	0.13034	5515.62
																	0.13062	5520.75
																	0.13089	5525.88
																	0.13117	5531.01
																	0.13144	5536.15
																	0.13172	5541.28
																	0.13199	5546.41
																	0.13227	5551.54
																	0.13254	5556.67
																	0.13282	5561.81
																	0.13309	5566.94
																	0.13337	5572.07
																	0.13364	5577.2
																	0.13392	5582.33
																	0.13419	5587.47
																	0.13447	5592.6
																	0.13474	5597.73
																	0.13502	5602.86
																	0.13529	5607.99
																	0.13556	5613.13
																	0.13584	5618.26
																	0.13611	5623.39
																	0.13639	5628.52
																	0.13666	5633.65
																	0.13694	5638.79
																	0.13721	5643.92
																	0.13749	5649.05
																	0.13776	5654.18
																	0.13804	5659.31
																	0.13831	5664.45
																	0.13859	5669.58
																	0.13886	5674.71
																	0.13914	5679.84
																	0.13941	5684.97
																	0.13969	5690.11
																	0.13996	5695.24
																	0.14024	5700.37
																	0.14051	5705.5
																	0.14079	5710.63
																	0.14106	5715.77
																	0.14134	5720.9
																	0.14161	5726.03
																	0.14188	5731.16
																	0.14216	5736.29
																	0.14243	5741.43
																	0.14271	5746.56
																	0.14298	5751.69
																	0.14326	5756.82
																	0.14353	5761.95
																	0.14381	5767.09
																	0.14408	5772.22
																	0.14436	5777.35
																	0.14463	5782.48
																	0.14491	5787.61
																	0.14518	5792.75
																	0.14546	5797.88
																	0.14573	5803.01
																	0.14601	5808.14
																	0.14628	5813.27
																	0.14656	5818.41
																	0.14683	5823.54
																	0.14711	5828.67
																	0.14738	5833.8
																	0.14765	5838.93
																	0.14793	5844.07
																	0.1482	5849.2
																	0.14848	5854.33
																	0.14875	5859.46
																	0.14903	5864.59
																	0.1493	5869.73
																	0.14958	5874.86
																	0.14985	5879.99
																	0.15013	5885.12
																	0.1504	5890.25
																	0.15068	5895.39
																	0.15095	5900.52
																	0.15123	5905.65
																	0.1515	5910.78
																	0.15178	5915.91
																	0.15205	5921.05
																	0.15233	5926.18
																	0.1526	5931.31
																	0.15288	5936.44
																	0.15315	5941.57
																	0.15343	5946.71
																	0.1537	5951.84
																	0.15397	5956.97
																	0.15425	5962.1
																	0.15452	5967.23
																	0.1548	5972.37
																	0.15507	5977.5
																	0.15535	5982.63
																	0.15562	5987.76
																	0.1559	5992.89
																	0.15617	5998.03
																	0.15645	6003.16
																	0.15672	6008.29
																	0.157	6013.42
																	0.15727	6018.56
																	0.15755	6023.69
																	0.15782	6028.82
																	0.1581	6033.95
																	0.15837	6039.08
																	0.15865	6044.22
																	0.15892	6049.35
																	0.1592	6054.48
																	0.15947	6059.61
																	0.15975	6064.74
																	0.16002	6069.88
																	0.16029	6075.01
																	0.16057	6080.14
																	0.16084	6085.27
																	0.16112	6090.4
																	0.16139	6095.54
																	0.16167	6100.67
																	0.16194	6105.8
																	0.16222	6110.93
																	0.16249	6116.06
																	0.16277	6121.2
																	0.16304	6126.33
																	0.16332	6131.46
																	0.16359	6136.59
																	0.16387	6141.72
																	0.16414	6146.86
																	0.16442	6151.99
																	0.16469	6157.12
																	0.16497	6162.25
																	0.16524	6167.38
																	0.16552	6172.52
																	0.16579	6177.65
																	0.16606	6182.78
																	0.16634	6187.91
																	0.16661	6193.04
																	0.16689	6198.18
																	0.16716	6203.31
																	0.16744	6208.44
																	0.16771	6213.57
																	0.16799	6218.7
																	0.16826	6223.84
																	0.16854	6228.97
																	0.16881	6234.1
																	0.16909	6239.23
																	0.16936	6244.36
																	0.16964	6249.5
																	0.16991	6254.63
																	0.17019	6259.76
																	0.17046	6264.89
																	0.17074	6270.02
																	0.17101	6275.16
																	0.17129	6280.29
																	0.17156	6285.42
																	0.17184	6290.55
																	0.17211	6295.68
																	0.17238	6300.82
																	0.17266	6305.95
																	0.17293	6311.08
																	0.17321	6316.21
																	0.17348	6321.34
																	0.17376	6326.48
																	0.17403	6331.61
																	0.17431	6336.74
																	0.17458	6341.87
																	0.17486	6347
																	0.17513	6352.14
																	0.17541	6357.27
																	0.17568	6362.4
																	0.17596	6367.53
																	0.17623	6372.66
																	0.17651	6377.8
																	0.17678	6382.93
																	0.17706	6388.06
																	0.17733	6393.19
																	0.17761	6398.32
																	0.17788	6403.46
																	0.17815	6408.59
																	0.17843	6413.72
																	0.1787	6418.85
																	0.17898	6423.98
																	0.17925	6429.12
																	0.17953	6434.25
																	0.1798	6439.38
																	0.18008	6444.51
																	0.18035	6449.64
																	0.18063	6454.78
																	0.1809	6459.91
																	0.18118	6465.04
																	0.18145	6470.17
																	0.18173	6475.3
																	0.182	6480.44
																	0.18228	6485.57
																	0.18255	6490.7
																	0.18283	6495.83
																	0.1831	6500.97
																	0.18338	6506.1
																	0.18365	6511.23
																	0.18393	6516.36
																	0.1842	6521.49
																	0.18447	6526.63
																	0.18475	6531.76
																	0.18502	6536.89
																	0.1853	6542.02
																	0.18557	6547.15
																	0.18585	6552.29
																	0.18612	6557.42
																	0.1864	6562.55
																	0.18667	6567.68
																	0.18695	6572.81
																	0.18722	6577.95
																	0.1875	6583.08
																	0.18777	6588.21
																	0.18805	6593.34
																	0.18832	6598.47
																	0.1886	6603.61
																	0.18887	6608.74
																	0.18915	6613.87
																	0.18942	6619
																	0.1897	6624.13
																	0.18997	6629.27
																	0.19025	6634.4
																	0.19052	6639.53
																	0.19079	6644.66
																	0.19107	6649.79
																	0.19134	6654.93
																	0.19162	6660.06
																	0.19189	6665.19
																	0.19217	6670.32
																	0.19244	6675.45
																	0.19272	6680.59
																	0.19299	6685.72
																	0.19327	6690.85
																	0.19354	6695.98
																	0.19382	6701.11
																	0.19409	6706.25
																	0.19437	6711.38
																	0.19464	6716.51
																	0.19492	6721.64
																	0.19519	6726.77
																	0.19547	6731.91
																	0.19574	6737.04
																	0.19602	6742.17
																	0.19629	6747.3
																	0.19656	6752.43
																	0.19684	6757.57
																	0.19711	6762.7
																	0.19739	6767.83
																	0.19766	6772.96
																	0.19794	6778.09
																	0.19821	6783.23
																	0.19849	6788.36
																	0.19876	6793.49
																	0.19904	6798.62
																	0.19931	6803.75
																	0.19959	6808.89
																	0.19986	6814.02
																	0.20014	6819.15
																	0.20041	6824.28
																	0.20069	6829.41
																	0.20096	6834.55
																	0.20124	6839.68
																	0.20151	6844.81
																	0.20179	6849.94
																	0.20206	6855.07
																	0.20234	6860.21
																	0.20261	6865.34
																	0.20288	6870.47
																	0.20316	6875.6
																	0.20343	6880.73
																	0.20371	6885.87
																	0.20398	6891
																	0.20426	6896.13
																	0.20453	6901.26
																	0.20481	6906.39
																	0.20508	6911.53
																	0.20536	6916.66
																	0.20563	6921.79
																	0.20591	6926.92
																	0.20618	6932.05
																	0.20646	6937.19
																	0.20673	6942.32
																	0.20701	6947.45
																	0.20728	6952.58
																	0.20756	6957.71
																	0.20783	6962.85
																	0.20811	6967.98
																	0.20838	6973.11
																	0.20865	6978.24
																	0.20893	6983.37
																	0.2092	6988.51
																	0.20948	6993.64
																	0.20975	6998.77
																	0.21003	7003.9
																	0.2103	7009.04
																	0.21058	7014.17
																	0.21085	7019.3
																	0.21113	7024.43
																	0.2114	7029.56
																	0.21168	7034.7
																	0.21195	7039.83
																	0.21223	7044.96
																	0.2125	7050.09
																	0.21278	7055.22
																	0.21305	7060.36
																	0.21333	7065.49
																	0.2136	7070.62
																	0.21388	7075.75
																	0.21415	7080.88
																	0.21443	7086.02
																	0.2147	7091.15
																	0.21497	7096.28
																	0.21525	7101.41
																	0.21552	7106.54
																	0.2158	7111.68
																	0.21607	7116.81
																	0.21635	7121.94
																	0.21662	7127.07
																	0.2169	7132.2
																	0.21717	7137.34
																	0.21745	7142.47
																	0.21772	7147.6
																	0.218	7152.73
																	0.21827	7157.86
																	0.21855	7163
																	0.21882	7168.13
																	0.2191	7173.26
																	0.21937	7178.39
																	0.21965	7183.52
																	0.21992	7188.66
																	0.2202	7193.79
																	0.22047	7198.92
																	0.22075	7204.05
																	0.22102	7209.18
																	0.22129	7214.32
																	0.22157	7219.45
																	0.22184	7224.58
																	0.22212	7229.71
																	0.22239	7234.84
																	0.22267	7239.98
																	0.22294	7245.11
																	0.22322	7250.24
																	0.22349	7255.37
																	0.22377	7260.5
																	0.22404	7265.64
																	0.22432	7270.77
																	0.22459	7275.9
																	0.22487	7281.03
																	0.22514	7286.16
																	0.22542	7291.3
																	0.22569	7296.43
																	0.22597	7301.56
																	0.22624	7306.69
																	0.22652	7311.82
																	0.22679	7316.96
																	0.22706	7322.09
																	0.22734	7327.22
																	0.22761	7332.35
																	0.22789	7337.48
																	0.22816	7342.62
																	0.22844	7347.75
																	0.22871	7352.88
																	0.22899	7358.01
																	0.22926	7363.14
																	0.22954	7368.28
																	0.22981	7373.41
																	0.23009	7378.54
																	0.23036	7383.67
																	0.23064	7388.8
																	0.23091	7393.94
																	0.23119	7399.07
																	0.23146	7404.2
																	0.23174	7409.33
																	0.23201	7414.46
																	0.23229	7419.6
																	0.23256	7424.73
																	0.23284	7429.86
																	0.23311	7434.99
																	0.23338	7440.12
																	0.23366	7445.26
																	0.23393	7450.39
																	0.23421	7455.52
																	0.23448	7460.65
																	0.23476	7465.78
																	0.23503	7470.92
																	0.23531	7476.05
																	0.23558	7481.18
																	0.23586	7486.31
																	0.23613	7491.45
																	0.23641	7496.58
																	0.23668	7501.71
																	0.23696	7506.84
																	0.23723	7511.97
																	0.23751	7517.11
																	0.23778	7522.24
																	0.23806	7527.37
																	0.23833	7532.5
																	0.23861	7537.63
																	0.23888	7542.77
																	0.23915	7547.9
																	0.23943	7553.03
																	0.2397	7558.16
																	0.23998	7563.29
																	0.24025	7568.43
																	0.24053	7573.56
																	0.2408	7578.69
																	0.24108	7583.82
																	0.24135	7588.95
																	0.24163	7594.09
																	0.2419	7599.22
																	0.24218	7604.35
																	0.24245	7609.48
																	0.24273	7614.61
																	0.243	7619.75
																	0.24328	7624.88
																	0.24355	7630.01
																	0.24383	7635.14
																	0.2441	7640.27
																	0.24438	7645.41
																	0.24465	7650.54
																	0.24493	7655.67
																	0.2452	7660.8
																	0.24547	7665.93
																	0.24575	7671.07
																	0.24602	7676.2
																	0.2463	7681.33
																	0.24657	7686.46
																	0.24685	7691.59
																	0.24712	7696.73
																	0.2474	7701.86
																	0.24767	7706.99
																	0.24795	7712.12
																	0.24822	7717.25
																	0.2485	7722.39
																	0.24877	7727.52
																	0.24905	7732.65
																	0.24932	7737.78
																	0.2496	7742.91
																	0.24987	7748.05
																	0.25015	7753.18
																	0.25042	7758.31
																	0.2507	7763.44
																	0.25097	7768.57
																	0.25125	7773.71
																	0.25152	7778.84
																	0.25179	7783.97
																	0.25207	7789.1
																	0.25234	7794.23
																	0.25262	7799.37
																	0.25289	7804.5
																	0.25317	7809.63
																	0.25344	7814.76
																	0.25372	7819.89
																	0.25399	7825.03
																	0.25427	7830.16
																	0.25454	7835.29
																	0.25482	7840.42
																	0.25509	7845.55
																	0.25537	7850.69
																	0.25564	7855.82
																	0.25592	7860.95
																	0.25619	7866.08
																	0.25647	7871.21
																	0.25674	7876.35
																	0.25702	7881.48
																	0.25729	7886.61
																	0.25756	7891.74
																	0.25784	7896.87
																	0.25811	7902.01
																	0.25839	7907.14
																	0.25866	7912.27
																	0.25894	7917.4
																	0.25921	7922.53
																	0.25949	7927.67
																	0.25976	7932.8
																	0.26004	7937.93
																	0.26031	7943.06
																	0.26059	7948.19
																	0.26086	7953.33
																	0.26114	7958.46
																	0.26141	7963.59
																	0.26169	7968.72
																	0.26196	7973.86
																	0.26224	7978.99
																	0.26251	7984.12
																	0.26279	7989.25
																	0.26306	7994.38
																	0.26334	7999.52
																	0.26361	8004.65
																	0.26388	8009.78
																	0.26416	8014.91
																	0.26443	8020.04
																	0.26471	8025.18
																	0.26498	8030.31
																	0.26526	8035.44
																	0.26553	8040.57
																	0.26581	8045.7
																	0.26608	8050.84
																	0.26636	8055.97
																	0.26663	8061.1
																	0.26691	8066.23
																	0.26718	8071.36
																	0.26746	8076.5
																	0.26773	8081.63
																	0.26801	8086.76
																	0.26828	8091.89
																	0.26856	8097.02
																	0.26883	8102.16
																	0.26911	8107.29
																	0.26938	8112.42
																	0.26965	8117.55
																	0.26993	8122.68
																	0.2702	8127.82
																	0.27048	8132.95
																	0.27075	8138.08
																	0.27103	8143.21
																	0.2713	8148.34
																	0.27158	8153.48
																	0.27185	8158.61
																	0.27213	8163.74
																	0.2724	8168.87
																	0.27268	8174
																	0.27295	8179.14
																	0.27323	8184.27
																	0.2735	8189.4
																	0.27378	8194.53
																	0.27405	8199.66
																	0.27433	8204.8
																	0.2746	8209.93
																	0.27488	8215.06
																	0.27515	8220.19
																	0.27543	8225.32
																	0.2757	8230.46

## Sheet: Figure 2f
Normalized PL spectra of TPANI in solvents with different polarity													Lippert–Mataga curve
Wavelength(nm)	n-hexane	Wavelength(nm)	butyl ether	Wavelength(nm)	ethyl acetate	Wavelength(nm)	chloroform	Wavelength(nm)	dichloromethane	Wavelength(nm)	N,N-dimethylformamide		f(ε)-f(n)	υa-υf		Fitted Curves Plot
420	0	460	0.09715	430	0	430	0.00013835	440	0.000127329	517	0.05992		0.0012	3114		0.0012	3083.46
421	0.000950474	461	0.09946	431	4.35424e-05	431	0.000161306	441	0.000216306	518	0.06206		0.096	5254		0.00147	3089.63
422	0.00184	462	0.10182	432	8.25347e-06	432	0.000267333	442	0.000331212	519	0.0605		0.1998	7485		0.00175	3095.8
423	0.00323	463	0.10532	433	1.10748e-05	433	0.000306398	443	0.000576757	520	0.06008		0.1482	6377		0.00202	3101.97
424	0.00472	464	0.10996	434	2.52217e-05	434	0.000258356	444	0.000505225	521	0.0587		0.2172	7752		0.0023	3108.14
425	0.0067	465	0.11411	435	4.55723e-05	435	0.000183747	445	0.000392601	522	0.06183		0.2757	9421		0.00257	3114.31
426	0.00921	466	0.11994	436	3.00328e-05	436	6.57822e-05	446	0.000208769	523	0.0647					0.00285	3120.48
427	0.01217	467	0.12633	437	2.20549e-05	437	5.61523e-05	447	7.32895e-05	524	0.06145					0.00312	3126.65
428	0.01554	468	0.13298	438	3.91503e-05	438	2.49594e-05	448	8.98274e-05	525	0.06204					0.0034	3132.82
429	0.02045	469	0.13986	439	7.6224e-05	439	0	449	7.17266e-05	526	0.06327					0.00367	3138.99
430	0.02613	470	0.14777	440	4.82198e-05	440	4.6878e-05	450	6.23161e-05	527	0.06375					0.00395	3145.16
431	0.03269	471	0.15694	441	3.87536e-05	441	6.57898e-05	451	9.63223e-07	528	0.06399					0.00422	3151.33
432	0.04131	472	0.16757	442	9.39718e-06	442	0.000103019	452	0	529	0.0644					0.0045	3157.5
433	0.05114	473	0.17758	443	9.69748e-05	443	0.000107476	453	9.705e-05	530	0.06543					0.00477	3163.67
434	0.06338	474	0.18903	444	7.75381e-05	444	6.61126e-05	454	0.000100746	531	0.06553					0.00505	3169.84
435	0.07702	475	0.2006	445	0.000148562	445	9.8048e-05	455	0.000185577	532	0.06487					0.00532	3176.01
436	0.09307	476	0.214	446	0.000179826	446	6.19544e-05	456	0.000150521	533	0.06685					0.0056	3182.18
437	0.11135	477	0.22757	447	0.000225784	447	8.87529e-05	457	0.000243394	534	0.06864					0.00587	3188.35
438	0.13206	478	0.24347	448	0.000218613	448	0.000101307	458	0.000179377	535	0.06627					0.00615	3194.51
439	0.15666	479	0.2588	449	0.000172119	449	0.000113815	459	0.000197304	536	0.06976					0.00642	3200.68
440	0.18463	480	0.27576	450	0.00016997	450	0.000112177	460	0.000143706	537	0.0709					0.0067	3206.85
441	0.21305	481	0.29244	451	0.000126103	451	0.000110305	461	0.00014525	538	0.07267					0.00697	3213.02
442	0.24593	482	0.3118	452	0.000201771	452	0.000145915	462	0.00012652	539	0.07193					0.00725	3219.19
443	0.28203	483	0.33067	453	0.000233303	453	0.000153277	463	0.000229677	540	0.07219					0.00752	3225.36
444	0.31828	484	0.34972	454	0.000209073	454	0.00018006	464	0.000254124	541	0.07422					0.00779	3231.53
445	0.35592	485	0.37048	455	0.00025952	455	0.000144578	465	0.000185519	542	0.07483					0.00807	3237.7
446	0.39864	486	0.39032	456	0.000312227	456	0.000221263	466	0.000170878	543	0.07604					0.00834	3243.87
447	0.44111	487	0.41096	457	0.000278556	457	0.000196399	467	8.99401e-05	544	0.07847					0.00862	3250.04
448	0.48342	488	0.43244	458	0.000360805	458	0.000178563	468	0.000132217	545	0.07625					0.00889	3256.21
449	0.52401	489	0.4549	459	0.000433576	459	0.000213649	469	0.000328399	546	0.07795					0.00917	3262.38
450	0.56304	490	0.47547	460	0.000425395	460	0.000284555	470	0.00025414	547	0.07985					0.00944	3268.55
451	0.60681	491	0.49733	461	0.0004635	461	0.000266218	471	0.000302916	548	0.07874					0.00972	3274.72
452	0.64978	492	0.51637	462	0.000583846	462	0.000299289	472	0.000247734	549	0.08082					0.00999	3280.89
453	0.68981	493	0.53774	463	0.000558349	463	0.000282976	473	0.000306155	550	0.08424					0.01027	3287.06
454	0.72853	494	0.55945	464	0.000738974	464	0.000332144	474	0.000301917	551	0.08177					0.01054	3293.23
455	0.76531	495	0.5802	465	0.000859878	465	0.000292471	475	0.000375081	552	0.08625					0.01082	3299.4
456	0.79885	496	0.60176	466	0.001	466	0.000371363	476	0.000355349	553	0.08846					0.01109	3305.57
457	0.8311	497	0.62113	467	0.00102	467	0.000398386	477	0.000465812	554	0.08855					0.01137	3311.74
458	0.86079	498	0.63957	468	0.00122	468	0.000429803	478	0.000505856	555	0.08927					0.01164	3317.91
459	0.88723	499	0.65906	469	0.00138	469	0.000548106	479	0.000500743	556	0.09247					0.01192	3324.08
460	0.91291	500	0.67596	470	0.00155	470	0.000527405	480	0.000567775	557	0.09325					0.01219	3330.25
461	0.92953	501	0.69551	471	0.00171	471	0.000609289	481	0.000615675	558	0.09464					0.01247	3336.42
462	0.94748	502	0.71576	472	0.00196	472	0.000653941	482	0.000693142	559	0.09749					0.01274	3342.59
463	0.96119	503	0.73427	473	0.00216	473	0.000748925	483	0.000651642	560	0.10023					0.01302	3348.76
464	0.97329	504	0.75179	474	0.00266	474	0.000805372	484	0.000720092	561	0.10276					0.01329	3354.93
465	0.983	505	0.7667	475	0.00299	475	0.000907171	485	0.000890144	562	0.1032					0.01356	3361.1
466	0.99071	506	0.78317	476	0.00336	476	0.00097701	486	0.000941859	563	0.10522					0.01384	3367.27
467	0.99566	507	0.80057	477	0.00384	477	0.00106	487	0.00111	564	0.10936					0.01411	3373.44
468	0.99715	508	0.81539	478	0.00463	478	0.00123	488	0.00119	565	0.111					0.01439	3379.61
469	0.99739	509	0.8328	479	0.00522	479	0.00148	489	0.00131	566	0.1148					0.01466	3385.78
470	0.99943	510	0.84493	480	0.0057	480	0.00182	490	0.00145	567	0.1157					0.01494	3391.95
471	1	511	0.859	481	0.00633	481	0.00192	491	0.00167	568	0.11882					0.01521	3398.12
472	0.99907	512	0.87201	482	0.00679	482	0.00216	492	0.00198	569	0.1203					0.01549	3404.29
473	0.99897	513	0.88378	483	0.00723	483	0.00229	493	0.00218	570	0.12708					0.01576	3410.46
474	0.99781	514	0.89579	484	0.00801	484	0.00254	494	0.00238	571	0.12629					0.01604	3416.63
475	0.99251	515	0.90708	485	0.00877	485	0.00279	495	0.00227	572	0.13283					0.01631	3422.8
476	0.98859	516	0.91524	486	0.00972	486	0.00331	496	0.00256	573	0.13685					0.01659	3428.96
477	0.98487	517	0.92637	487	0.01073	487	0.00342	497	0.00278	574	0.14052					0.01686	3435.13
478	0.97895	518	0.93289	488	0.01186	488	0.00406	498	0.00279	575	0.14471					0.01714	3441.3
479	0.97438	519	0.94117	489	0.01314	489	0.00443	499	0.00321	576	0.1453					0.01741	3447.47
480	0.97292	520	0.9509	490	0.01426	490	0.00488	500	0.00326	577	0.15197					0.01769	3453.64
481	0.96451	521	0.95891	491	0.01581	491	0.00559	501	0.00371	578	0.15019					0.01796	3459.81
482	0.95873	522	0.96491	492	0.01779	492	0.00633	502	0.00392	579	0.15865					0.01824	3465.98
483	0.95555	523	0.97023	493	0.01958	493	0.00704	503	0.00447	580	0.15898					0.01851	3472.15
484	0.95082	524	0.97701	494	0.0211	494	0.00788	504	0.00461	581	0.16584					0.01879	3478.32
485	0.94705	525	0.98233	495	0.02328	495	0.00892	505	0.00505	582	0.17084					0.01906	3484.49
486	0.94196	526	0.98521	496	0.02577	496	0.00982	506	0.00562	583	0.17525					0.01934	3490.66
487	0.93601	527	0.98876	497	0.02835	497	0.0109	507	0.0062	584	0.17965					0.01961	3496.83
488	0.92786	528	0.99302	498	0.03065	498	0.0125	508	0.00676	585	0.18267					0.01988	3503
489	0.92334	529	0.99272	499	0.03352	499	0.01345	509	0.00766	586	0.19156					0.02016	3509.17
490	0.91531	530	0.99397	500	0.03661	500	0.01495	510	0.00829	587	0.19516					0.02043	3515.34
491	0.909	531	0.99957	501	0.03957	501	0.01678	511	0.00856	588	0.19826					0.02071	3521.51
492	0.90284	532	0.99921	502	0.04306	502	0.01845	512	0.00967	589	0.21031					0.02098	3527.68
493	0.89496	533	0.99898	503	0.0467	503	0.02061	513	0.01037	590	0.2111					0.02126	3533.85
494	0.88601	534	0.99956	504	0.05103	504	0.02252	514	0.01135	591	0.21538					0.02153	3540.02
495	0.87592	535	0.99895	505	0.05426	505	0.0249	515	0.0126	592	0.22421					0.02181	3546.19
496	0.8649	536	1	506	0.05928	506	0.02701	516	0.0136	593	0.22479					0.02208	3552.36
497	0.85728	537	0.99782	507	0.06423	507	0.02974	517	0.01451	594	0.2337					0.02236	3558.53
498	0.84418	538	0.99569	508	0.06897	508	0.03294	518	0.01602	595	0.23835					0.02263	3564.7
499	0.83345	539	0.98889	509	0.07363	509	0.03585	519	0.01736	596	0.24856					0.02291	3570.87
500	0.81981	540	0.98771	510	0.07916	510	0.03945	520	0.01869	597	0.25283					0.02318	3577.04
501	0.80925	541	0.9833	511	0.0847	511	0.04308	521	0.02014	598	0.26346					0.02346	3583.21
502	0.79759	542	0.98101	512	0.09088	512	0.04691	522	0.02246	599	0.26742					0.02373	3589.38
503	0.78637	543	0.97525	513	0.09731	513	0.05071	523	0.02422	600	0.27225					0.02401	3595.55
504	0.77324	544	0.96832	514	0.1033	514	0.05511	524	0.02568	601	0.28441					0.02428	3601.72
505	0.76007	545	0.96396	515	0.11085	515	0.05984	525	0.02824	602	0.28714					0.02456	3607.89
506	0.74587	546	0.96016	516	0.11782	516	0.06568	526	0.03032	603	0.30102					0.02483	3614.06
507	0.73277	547	0.95222	517	0.12484	517	0.07077	527	0.03308	604	0.30926					0.02511	3620.23
508	0.71775	548	0.94902	518	0.1327	518	0.07682	528	0.03467	605	0.31013					0.02538	3626.4
509	0.70512	549	0.94348	519	0.14212	519	0.08252	529	0.03694	606	0.31664					0.02565	3632.57
510	0.68937	550	0.93296	520	0.14966	520	0.08901	530	0.04003	607	0.33395					0.02593	3638.74
511	0.67768	551	0.92888	521	0.15904	521	0.09594	531	0.04255	608	0.33405					0.0262	3644.91
512	0.66222	552	0.91866	522	0.16727	522	0.10312	532	0.04538	609	0.33849					0.02648	3651.08
513	0.64633	553	0.91338	523	0.17652	523	0.1106	533	0.04964	610	0.35203					0.02675	3657.25
514	0.63296	554	0.90429	524	0.18691	524	0.11833	534	0.05218	611	0.36357					0.02703	3663.42
515	0.61925	555	0.89701	525	0.19729	525	0.12604	535	0.05563	612	0.36924					0.0273	3669.58
516	0.60435	556	0.88969	526	0.20574	526	0.13528	536	0.05994	613	0.37949					0.02758	3675.75
517	0.5908	557	0.88247	527	0.21705	527	0.1437	537	0.06375	614	0.38596					0.02785	3681.92
518	0.57737	558	0.87436	528	0.22714	528	0.15338	538	0.06876	615	0.39156					0.02813	3688.09
519	0.56214	559	0.86561	529	0.23823	529	0.16234	539	0.07313	616	0.40173					0.0284	3694.26
520	0.55102	560	0.85871	530	0.24975	530	0.17301	540	0.07714	617	0.40309					0.02868	3700.43
521	0.5362	561	0.85008	531	0.26165	531	0.18443	541	0.08229	618	0.41824					0.02895	3706.6
522	0.5239	562	0.83947	532	0.27445	532	0.19486	542	0.08781	619	0.43092					0.02923	3712.77
523	0.51227	563	0.83194	533	0.28599	533	0.20658	543	0.0923	620	0.44158					0.0295	3718.94
524	0.49891	564	0.82127	534	0.2989	534	0.21833	544	0.09966	621	0.45101					0.02978	3725.11
525	0.48669	565	0.81336	535	0.311	535	0.23105	545	0.10456	622	0.45533					0.03005	3731.28
526	0.47419	566	0.80372	536	0.32491	536	0.24486	546	0.11197	623	0.46498					0.03033	3737.45
527	0.46294	567	0.79509	537	0.33924	537	0.25728	547	0.118	624	0.46614					0.0306	3743.62
528	0.45236	568	0.78919	538	0.35184	538	0.27002	548	0.12487	625	0.48337					0.03088	3749.79
529	0.44026	569	0.77762	539	0.36625	539	0.28345	549	0.13162	626	0.49344					0.03115	3755.96
530	0.43099	570	0.77039	540	0.37851	540	0.29742	550	0.13864	627	0.49834					0.03143	3762.13
531	0.42086	571	0.75787	541	0.39272	541	0.31224	551	0.14511	628	0.50903					0.0317	3768.3
532	0.41013	572	0.74997	542	0.40858	542	0.3274	552	0.15194	629	0.51166					0.03197	3774.47
533	0.39811	573	0.73577	543	0.42021	543	0.34407	553	0.16044	630	0.53115					0.03225	3780.64
534	0.38857	574	0.7265	544	0.43828	544	0.35877	554	0.16839	631	0.54262					0.03252	3786.81
535	0.37702	575	0.71823	545	0.45139	545	0.37148	555	0.17596	632	0.55042					0.0328	3792.98
536	0.36641	576	0.708	546	0.46516	546	0.39011	556	0.18545	633	0.55969					0.03307	3799.15
537	0.35724	577	0.69592	547	0.48065	547	0.40529	557	0.19352	634	0.5613					0.03335	3805.32
538	0.3477	578	0.68744	548	0.49405	548	0.42002	558	0.20322	635	0.5728					0.03362	3811.49
539	0.33693	579	0.67888	549	0.50927	549	0.43627	559	0.21177	636	0.57949					0.0339	3817.66
540	0.32619	580	0.66807	550	0.52198	550	0.45244	560	0.22116	637	0.59337					0.03417	3823.83
541	0.31633	581	0.65805	551	0.53673	551	0.46929	561	0.23084	638	0.59892					0.03445	3830
542	0.30608	582	0.65007	552	0.55082	552	0.48509	562	0.23898	639	0.60452					0.03472	3836.17
543	0.29741	583	0.64027	553	0.56553	553	0.50164	563	0.24826	640	0.61224					0.035	3842.34
544	0.28657	584	0.62805	554	0.57834	554	0.51633	564	0.26128	641	0.62219					0.03527	3848.51
545	0.27774	585	0.62127	555	0.59346	555	0.53152	565	0.26947	642	0.63253					0.03555	3854.68
546	0.26804	586	0.61056	556	0.61026	556	0.55089	566	0.28089	643	0.64441					0.03582	3860.85
547	0.2597	587	0.60001	557	0.62222	557	0.5648	567	0.29405	644	0.65842					0.0361	3867.02
548	0.25255	588	0.59088	558	0.63534	558	0.57941	568	0.30293	645	0.66168					0.03637	3873.19
549	0.24408	589	0.58163	559	0.65154	559	0.5981	569	0.3136	646	0.66482					0.03665	3879.36
550	0.23586	590	0.56978	560	0.66319	560	0.61331	570	0.32503	647	0.67213					0.03692	3885.53
551	0.22857	591	0.55994	561	0.67725	561	0.62773	571	0.33698	648	0.68421					0.0372	3891.7
552	0.21922	592	0.54972	562	0.6933	562	0.64516	572	0.34913	649	0.69469					0.03747	3897.87
553	0.21251	593	0.54046	563	0.70404	563	0.65997	573	0.36139	650	0.71084					0.03775	3904.03
554	0.20566	594	0.53089	564	0.71746	564	0.67398	574	0.37047	651	0.71069					0.03802	3910.2
555	0.1982	595	0.51865	565	0.73044	565	0.68985	575	0.38397	652	0.72409					0.03829	3916.37
556	0.19112	596	0.51159	566	0.74099	566	0.70425	576	0.39321	653	0.7354					0.03857	3922.54
557	0.18563	597	0.49922	567	0.756	567	0.71993	577	0.40721	654	0.73245					0.03884	3928.71
558	0.17844	598	0.49147	568	0.76585	568	0.73059	578	0.41985	655	0.74862					0.03912	3934.88
559	0.17278	599	0.48258	569	0.77911	569	0.74693	579	0.43473	656	0.75209					0.03939	3941.05
560	0.16745	600	0.47439	570	0.79202	570	0.76024	580	0.44453	657	0.77032					0.03967	3947.22
561	0.16153	601	0.46316	571	0.80286	571	0.77455	581	0.45644	658	0.77081					0.03994	3953.39
562	0.15672	602	0.45652	572	0.81145	572	0.79076	582	0.46973	659	0.77912					0.04022	3959.56
563	0.15116	603	0.44954	573	0.82132	573	0.79811	583	0.48041	660	0.77395					0.04049	3965.73
564	0.14592	604	0.44103	574	0.8335	574	0.81289	584	0.49597	661	0.78918					0.04077	3971.9
565	0.14184	605	0.43154	575	0.84266	575	0.82507	585	0.50675	662	0.80002					0.04104	3978.07
566	0.13581	606	0.4262	576	0.85479	576	0.83447	586	0.52318	663	0.81422					0.04132	3984.24
567	0.13224	607	0.41326	577	0.8635	577	0.84629	587	0.53542	664	0.83744					0.04159	3990.41
568	0.12732	608	0.40884	578	0.87193	578	0.85889	588	0.54479	665	0.8294					0.04187	3996.58
569	0.12345	609	0.40206	579	0.88223	579	0.86611	589	0.55849	666	0.83473					0.04214	4002.75
570	0.11915	610	0.39251	580	0.89072	580	0.87754	590	0.57149	667	0.86426					0.04242	4008.92
571	0.115	611	0.38389	581	0.89981	581	0.88706	591	0.58438	668	0.85199					0.04269	4015.09
572	0.11168	612	0.37685	582	0.90725	582	0.89779	592	0.6002	669	0.85227					0.04297	4021.26
573	0.10756	613	0.37058	583	0.91743	583	0.90645	593	0.61124	670	0.8627					0.04324	4027.43
574	0.10328	614	0.36323	584	0.92251	584	0.91649	594	0.6215	671	0.87536					0.04352	4033.6
575	0.09923	615	0.35676	585	0.92967	585	0.92453	595	0.63481	672	0.86716					0.04379	4039.77
576	0.09684	616	0.34947	586	0.93382	586	0.93238	596	0.64742	673	0.887					0.04406	4045.94
577	0.09416	617	0.34137	587	0.94206	587	0.94034	597	0.6594	674	0.88965					0.04434	4052.11
578	0.09014	618	0.33731	588	0.94797	588	0.9439	598	0.6741	675	0.88818					0.04461	4058.28
579	0.08757	619	0.32779	589	0.95409	589	0.95034	599	0.68713	676	0.89038					0.04489	4064.45
580	0.08348	620	0.32346	590	0.95966	590	0.9566	600	0.699	677	0.90483					0.04516	4070.62
581	0.0808	621	0.31498	591	0.96096	591	0.9655	601	0.7097	678	0.91046					0.04544	4076.79
582	0.07861	622	0.30955	592	0.96674	592	0.96648	602	0.72147	679	0.91046					0.04571	4082.96
583	0.07592	623	0.30394	593	0.97359	593	0.96897	603	0.73431	680	0.90976					0.04599	4089.13
584	0.07306	624	0.29789	594	0.9765	594	0.9747	604	0.74825	681	0.92278					0.04626	4095.3
585	0.07046	625	0.29244	595	0.97709	595	0.97883	605	0.76311	682	0.92562					0.04654	4101.47
586	0.0678	626	0.28353	596	0.97982	596	0.98024	606	0.76945	683	0.92927					0.04681	4107.64
587	0.06574	627	0.28245	597	0.98516	597	0.98585	607	0.78209	684	0.93469					0.04709	4113.81
588	0.06453	628	0.27423	598	0.99092	598	0.98846	608	0.78849	685	0.93638					0.04736	4119.98
589	0.06073	629	0.27015	599	0.99234	599	0.98975	609	0.80333	686	0.93677					0.04764	4126.15
590	0.05858	630	0.26497	600	0.99146	600	0.99311	610	0.81619	687	0.95467					0.04791	4132.32
591	0.05663	631	0.25857	601	0.99665	601	0.99601	611	0.82303	688	0.9601					0.04819	4138.48
592	0.05409	632	0.25463	602	0.99627	602	0.99558	612	0.83732	689	0.95942					0.04846	4144.65
593	0.05281	633	0.24678	603	0.99718	603	0.99672	613	0.84489	690	0.97141					0.04874	4150.82
594	0.0509	634	0.24252	604	0.99829	604	1	614	0.85385	691	0.95621					0.04901	4156.99
595	0.04862	635	0.23804	605	1	605	0.99733	615	0.85976	692	0.98742					0.04929	4163.16
596	0.04704	636	0.23079	606	0.99968	606	0.99927	616	0.87176	693	0.9693					0.04956	4169.33
597	0.04469	637	0.2279	607	0.99962	607	0.99601	617	0.87574	694	0.96877					0.04984	4175.5
598	0.04244	638	0.22296	608	0.99874	608	0.99413	618	0.89185	695	0.98077					0.05011	4181.67
599	0.04171	639	0.21773	609	0.997	609	0.9917	619	0.89481	696	0.99815					0.05038	4187.84
600	0.03959	640	0.21297	610	0.99359	610	0.99228	620	0.90078	697	0.98108					0.05066	4194.01
601	0.03883	641	0.21018	611	0.99314	611	0.98766	621	0.91424	698	1					0.05093	4200.18
602	0.03631	642	0.20576	612	0.99628	612	0.9838	622	0.92046	699	0.96947					0.05121	4206.35
603	0.03531	643	0.20049	613	0.98991	613	0.97969	623	0.92898	700	0.96581					0.05148	4212.52
604	0.03412	644	0.19746	614	0.99124	614	0.9808	624	0.93088	701	0.98468					0.05176	4218.69
605	0.03238	645	0.19182	615	0.98808	615	0.97356	625	0.93592	702	0.96635					0.05203	4224.86
606	0.0312	646	0.18818	616	0.98592	616	0.97718	626	0.94424	703	0.98893					0.05231	4231.03
607	0.03033	647	0.18306	617	0.98331	617	0.9704	627	0.94903	704	0.9788					0.05258	4237.2
608	0.0292	648	0.17622	618	0.98037	618	0.96622	628	0.95872	705	0.97273					0.05286	4243.37
609	0.02804	649	0.176	619	0.97711	619	0.9625	629	0.9617	706	0.98141					0.05313	4249.54
610	0.02676	650	0.17274	620	0.97366	620	0.95688	630	0.96664	707	0.99703					0.05341	4255.71
611	0.02548	651	0.16911	621	0.96897	621	0.95162	631	0.9721	708	0.98757					0.05368	4261.88
612	0.02465	652	0.16494	622	0.96614	622	0.94777	632	0.97393	709	0.98609					0.05396	4268.05
613	0.02384	653	0.15992	623	0.96	623	0.94003	633	0.97732	710	0.97453					0.05423	4274.22
614	0.02276	654	0.15767	624	0.95545	624	0.93409	634	0.98605	711	0.98966					0.05451	4280.39
615	0.02252	655	0.15571	625	0.95123	625	0.92709	635	0.98345	712	0.98456					0.05478	4286.56
616	0.02109	656	0.15288	626	0.94861	626	0.92228	636	0.98174	713	0.9878					0.05506	4292.73
617	0.02028	657	0.14889	627	0.94371	627	0.91676	637	0.987	714	0.9686					0.05533	4298.9
618	0.01979	658	0.14577	628	0.9343	628	0.90997	638	0.99366	715	0.95841					0.05561	4305.07
619	0.01865	659	0.14246	629	0.92939	629	0.90202	639	0.9888	716	0.99536					0.05588	4311.24
620	0.01775	660	0.1383	630	0.92498	630	0.8947	640	0.99458	717	0.96429					0.05615	4317.41
621	0.01704	661	0.13698	631	0.91747	631	0.88838	641	0.99576	718	0.96858					0.05643	4323.58
622	0.01675	662	0.13509	632	0.91452	632	0.88246	642	0.99732	719	0.9809					0.0567	4329.75
623	0.016	663	0.13182	633	0.90732	633	0.87578	643	0.99667	720	0.94497					0.05698	4335.92
624	0.01506	664	0.12863	634	0.89952	634	0.86156	644	1	721	0.96446					0.05725	4342.09
625	0.01503	665	0.12538	635	0.89323	635	0.85988	645	0.99582	722	0.96785					0.05753	4348.26
626	0.01375	666	0.12536	636	0.88382	636	0.84744	646	0.99866	723	0.97192					0.0578	4354.43
627	0.0141	667	0.12199	637	0.87728	637	0.83561	647	0.99529	724	0.9713					0.05808	4360.6
628	0.01342	668	0.11842	638	0.87057	638	0.82662	648	0.99212	725	0.94922					0.05835	4366.77
629	0.01234	669	0.11729	639	0.86471	639	0.81852	649	0.99345	726	0.94891					0.05863	4372.93
630	0.01197	670	0.11511	640	0.85777	640	0.81046	650	0.99786	727	0.97788					0.0589	4379.1
631	0.01184	671	0.11236	641	0.84379	641	0.80164	651	0.99074	728	0.94966					0.05918	4385.27
632	0.01074	672	0.11138	642	0.83802	642	0.79654	652	0.98643	729	0.94372					0.05945	4391.44
633	0.01059	673	0.10829	643	0.83366	643	0.78526	653	0.99231	730	0.94527					0.05973	4397.61
634	0.01012	674	0.10708	644	0.82638	644	0.77693	654	0.98801	731	0.92813					0.06	4403.78
635	0.00956	675	0.10474	645	0.81548	645	0.76289	655	0.98549	732	0.93235					0.06028	4409.95
636	0.00949	676	0.1039	646	0.80608	646	0.75484	656	0.98471	733	0.94206					0.06055	4416.12
637	0.00893	677	0.1012	647	0.79591	647	0.74576	657	0.98485	734	0.96914					0.06083	4422.29
638	0.00899	678	0.09764	648	0.78685	648	0.73312	658	0.97978	735	0.89953					0.0611	4428.46
639	0.00792	679	0.0974	649	0.77562	649	0.7243	659	0.97758	736	0.93912					0.06138	4434.63
640	0.00787	680	0.09587	650	0.76586	650	0.71184	660	0.96958	737	0.92322					0.06165	4440.8
641	0.00758	681	0.0924	651	0.75905	651	0.70814	661	0.96853	738	0.90464					0.06193	4446.97
642	0.00715	682	0.09174	652	0.75779	652	0.69498	662	0.96008	739	0.89303					0.0622	4453.14
643	0.00694	683	0.09089	653	0.74371	653	0.68804	663	0.95768	740	0.90177					0.06247	4459.31
644	0.00606	684	0.08919	654	0.73587	654	0.67904	664	0.95832	741	0.89845					0.06275	4465.48
645	0.00621	685	0.08676	655	0.72595	655	0.66633	665	0.95089	742	0.89873					0.06302	4471.65
646	0.00586	686	0.08482	656	0.71781	656	0.66142	666	0.94609	743	0.89195					0.0633	4477.82
647	0.00586	687	0.0827	657	0.71228	657	0.64978	667	0.94063	744	0.88198					0.06357	4483.99
648	0.00544	688	0.08241	658	0.7052	658	0.64168	668	0.94467	745	0.89699					0.06385	4490.16
649	0.00517	689	0.08105	659	0.69242	659	0.63097	669	0.93269	746	0.8925					0.06412	4496.33
650	0.00488	690	0.07966	660	0.68142	660	0.61786	670	0.91886	747	0.84693					0.0644	4502.5
651	0.00434	691	0.07811	661	0.67674	661	0.61566	671	0.91941	748	0.83968					0.06467	4508.67
652	0.0046	692	0.07798	662	0.66645	662	0.60322	672	0.91284	749	0.84708					0.06495	4514.84
653	0.00442	693	0.0751	663	0.66136	663	0.59331	673	0.90865	750	0.84293					0.06522	4521.01
654	0.00406	694	0.07361	664	0.6514	664	0.58392	674	0.90943	751	0.86939					0.0655	4527.18
655	0.00388	695	0.07212	665	0.64534	665	0.57498	675	0.90426	752	0.8194					0.06577	4533.35
656	0.00407	696	0.07127	666	0.63292	666	0.56723	676	0.89667	753	0.81992					0.06605	4539.52
657	0.00359	697	0.06981	667	0.62691	667	0.56086	677	0.88987	754	0.80152					0.06632	4545.69
658	0.0034	698	0.07003	668	0.61516	668	0.55087	678	0.87544	755	0.82353					0.0666	4551.86
659	0.00343	699	0.06725	669	0.61025	669	0.53972	679	0.87817	756	0.81967					0.06687	4558.03
660	0.00318	700	0.06774	670	0.60519	670	0.53446	680	0.86985	757	0.81253					0.06715	4564.2
661	0.0028	701	0.06485	671	0.59337	671	0.52435	681	0.85924	758	0.79413					0.06742	4570.37
662	0.00243	702	0.06363	672	0.58281	672	0.51546	682	0.86037	759	0.75914					0.0677	4576.54
663	0.00247	703	0.06294	673	0.57685	673	0.50436	683	0.84986	760	0.75079					0.06797	4582.71
664	0.0026	704	0.06143	674	0.56958	674	0.49909	684	0.8443	761	0.76052					0.06825	4588.88
665	0.00206	705	0.05976	675	0.56556	675	0.48986	685	0.83129	762	0.7466					0.06852	4595.05
666	0.00228	706	0.06097	676	0.55289	676	0.48578	686	0.84163	763	0.75912					0.06879	4601.22
667	0.00193	707	0.05948	677	0.55075	677	0.47474	687	0.82705	764	0.74765					0.06907	4607.38
668	0.00204	708	0.05756	678	0.53671	678	0.4665	688	0.82016	765	0.77296					0.06934	4613.55
669	0.00201	709	0.05928	679	0.53061	679	0.4595	689	0.80704	766	0.74263					0.06962	4619.72
670	0.00173	710	0.05482	680	0.52308	680	0.45152	690	0.80824	767	0.75517					0.06989	4625.89
671	0.00209	711	0.0548	681	0.51437	681	0.44673	691	0.79376	768	0.73184					0.07017	4632.06
672	0.00182	712	0.05388	682	0.50821	682	0.43606	692	0.79278	769	0.74164					0.07044	4638.23
673	0.00162	713	0.05308	683	0.50476	683	0.43266	693	0.78851	770	0.72725					0.07072	4644.4
674	0.00113	714	0.0528	684	0.49821	684	0.422	694	0.77413	771	0.6996					0.07099	4650.57
675	0.00134	715	0.05175	685	0.48714	685	0.4164	695	0.77145	772	0.7075					0.07127	4656.74
676	0.00135	716	0.04968	686	0.47733	686	0.40687	696	0.75902	773	0.69652					0.07154	4662.91
677	0.000936637	717	0.04804	687	0.47228	687	0.40327	697	0.75415	774	0.69137					0.07182	4669.08
678	0.00102	718	0.04618	688	0.46985	688	0.3951	698	0.74252	775	0.69949					0.07209	4675.25
679	0.000850004	719	0.04598	689	0.46229	689	0.3911	699	0.73423	776	0.68739					0.07237	4681.42
680	0.00106	720	0.04564	690	0.45726	690	0.38134	700	0.72528	777	0.67367					0.07264	4687.59
681	0.0012	721	0.04421	691	0.44507	691	0.37587	701	0.71401	778	0.67984					0.07292	4693.76
682	0.00114	722	0.04503	692	0.44279	692	0.36983	702	0.70965	779	0.65923					0.07319	4699.93
683	0.000949288	723	0.04483	693	0.42918	693	0.3635	703	0.70712	780	0.66612					0.07347	4706.1
684	0.000712406	724	0.04392	694	0.42179	694	0.35196	704	0.68761	781	0.63777					0.07374	4712.27
685	0.00085682	725	0.04206	695	0.41961	695	0.34734	705	0.67886	782	0.66045					0.07402	4718.44
686	0.00112	726	0.04166	696	0.41243	696	0.33438	706	0.67622	783	0.64714					0.07429	4724.61
687	0.000713409	727	0.04037	697	0.40863	697	0.33507	707	0.66181	784	0.63892					0.07456	4730.78
688	0.000677917	728	0.04013	698	0.39577	698	0.33041	708	0.66646	785	0.61778					0.07484	4736.95
689	0.000773102	729	0.0382	699	0.39501	699	0.32446	709	0.66024	786	0.61052					0.07511	4743.12
690	0.000687011	730	0.03769	700	0.38559	700	0.31104	710	0.64562	787	0.62983					0.07539	4749.29
691	0.00105	731	0.03644	701	0.37359	701	0.3084	711	0.6398	788	0.58123					0.07566	4755.46
692	0.000697305	732	0.03646	702	0.36605	702	0.30128	712	0.62888	789	0.60077					0.07594	4761.63
693	0.000529831	733	0.03569	703	0.36569	703	0.29564	713	0.61767	790	0.57913					0.07621	4767.8
694	0.000814803	734	0.03718	704	0.35915	704	0.29047	714	0.61204	791	0.5882					0.07649	4773.97
695	0.00126	735	0.03554	705	0.34841	705	0.27901	715	0.60377	792	0.59076					0.07676	4780.14
696	0.00039752	736	0.0343	706	0.34241	706	0.27315	716	0.59982	793	0.61225					0.07704	4786.31
697	0.00052898	737	0.03421	707	0.33703	707	0.271	717	0.58289	794	0.54587					0.07731	4792.48
698	0.000821292	738	0.0329	708	0.32979	708	0.26635	718	0.57663	795	0.5788					0.07759	4798.65
699	0.00064818	739	0.03139	709	0.32087	709	0.2568	719	0.56573	796	0.56743					0.07786	4804.82
700	0.000740067	740	0.03269	710	0.32213	710	0.25334	720	0.56449	797	0.589					0.07814	4810.99
701	0.000557705	741	0.03243	711	0.31698	711	0.24702	721	0.5472	798	0.55615					0.07841	4817.16
702	0.000706855	742	0.03083	712	0.3093	712	0.24691	722	0.54718	799	0.54704					0.07869	4823.33
703	0.000118577	743	0.0309	713	0.29948	713	0.24004	723	0.54615	800	0.52615					0.07896	4829.5
704	0.000860698	744	0.03074	714	0.29919	714	0.23327	724	0.53498	801	0.53027					0.07924	4835.67
705	0.000632571	745	0.02912	715	0.29529	715	0.22902	725	0.53471	802	0.52166					0.07951	4841.83
706	0.00081986	746	0.02774	716	0.28055	716	0.22315	726	0.5209	803	0.50489					0.07979	4848
707	0.000700149	747	0.02693	717	0.27847	717	0.21954	727	0.51343	804	0.4772					0.08006	4854.17
708	0.000699708	748	0.02835	718	0.27509	718	0.21449	728	0.51008	805	0.52782					0.08034	4860.34
709	0.000799835	749	0.02587	719	0.27156	719	0.21031	729	0.49991	806	0.47667					0.08061	4866.51
710	0.0011	750	0.025	720	0.2633	720	0.20507	730	0.49117	807	0.52048					0.08088	4872.68
711	0.000902669	751	0.02452	721	0.26404	721	0.19842	731	0.49035	808	0.50578					0.08116	4878.85
712	0.00102	752	0.02476	722	0.25672	722	0.19766	732	0.48012	809	0.47004					0.08143	4885.02
713	0.000199266	753	0.0216	723	0.24993	723	0.19489	733	0.4643	810	0.43281					0.08171	4891.19
714	0.001	754	0.02165	724	0.24624	724	0.18836	734	0.45971	811	0.45706					0.08198	4897.36
715	0.000487608	755	0.02089	725	0.24207	725	0.18688	735	0.46048	812	0.46426					0.08226	4903.53
716	0.00126	756	0.02128	726	0.23777	726	0.18183	736	0.45685	813	0.45805					0.08253	4909.7
717	0.00132	757	0.02081	727	0.2318	727	0.18268	737	0.44094	814	0.39814					0.08281	4915.87
718	0.000680868	758	0.01926	728	0.22932	728	0.17474	738	0.43507	815	0.45477					0.08308	4922.04
719	0.00125	759	0.01713	729	0.22493	729	0.17269	739	0.42907	816	0.4338					0.08336	4928.21
720	0.000740269	760	0.01507	730	0.22036	730	0.16794	740	0.42476	817	0.43191					0.08363	4934.38
721	0.000816664	761	0.01443	731	0.21458	731	0.15978	741	0.41897	818	0.40498					0.08391	4940.55
722	0.00132	762	0.01418	732	0.21083	732	0.15955	742	0.41186	819	0.43544					0.08418	4946.72
723	0.00207	763	0.01541	733	0.20178	733	0.16009	743	0.40238	820	0.4099					0.08446	4952.89
724	0.00197	764	0.01429	734	0.20574	734	0.15654	744	0.39181	821	0.39307					0.08473	4959.06
725	0.000879615	765	0.01406	735	0.20028	735	0.15227	745	0.40151	822	0.41042					0.08501	4965.23
726	0.00189	766	0.01437	736	0.19649	736	0.14815	746	0.38633	823	0.38524					0.08528	4971.4
727	0.002	767	0.01284	737	0.18831	737	0.14375	747	0.38109	824	0.35129					0.08556	4977.57
728	0.0023	768	0.01226	738	0.18671	738	0.14316	748	0.36836	825	0.38389					0.08583	4983.74
729	0.00176	769	0.01307	739	0.18523	739	0.13711	749	0.36732	826	0.38522					0.08611	4989.91
730	0.00185	770	0.01343	740	0.18621	740	0.13351	750	0.36191	827	0.40551					0.08638	4996.08
731	0.00114	771	0.01211	741	0.18	741	0.13265	751	0.35102	828	0.36096					0.08665	5002.25
732	0.00152	772	0.01103	742	0.17207	742	0.12822	752	0.34673	829	0.35879					0.08693	5008.42
733	0.00213	773	0.00803	743	0.17053	743	0.12506	753	0.34126	830	0.33129					0.0872	5014.59
734	0.00213	774	0.01064	744	0.1677	744	0.12433	754	0.33563	831	0.31184					0.08748	5020.76
735	0.00213	775	0.00928	745	0.16601	745	0.12077	755	0.33804	832	0.27392					0.08775	5026.93
736	0.00201	776	0.01011	746	0.16375	746	0.11983	756	0.32216	833	0.29836					0.08803	5033.1
737	0.00273	777	0.00926	747	0.15901	747	0.11585	757	0.31249	834	0.25343					0.0883	5039.27
738	0.00257	778	0.00589	748	0.15991	748	0.11308	758	0.31658	835	0.25544					0.08858	5045.44
739	0.00208	779	0.00693	749	0.15071	749	0.11297	759	0.31018	836	0.2631					0.08885	5051.61
740	0.00283	780	0.00785	750	0.15247	750	0.10926	760	0.30428	837	0.24147					0.08913	5057.78
741	0.00194	781	0.00532	751	0.14564	751	0.10481	761	0.30028	838	0.22568					0.0894	5063.95
742	0.00248	782	0.00531	752	0.14239	752	0.10177	762	0.29889	839	0.20741					0.08968	5070.12
743	0.00225	783	0.00496	753	0.1414	753	0.10229	763	0.28028	840	0.21515					0.08995	5076.28
744	0.00283	784	0.00444	754	0.14102	754	0.09862	764	0.28765	841	0.17029					0.09023	5082.45
745	0.00322	785	0.00285	755	0.13694	755	0.09389	765	0.2823	842	0.10799					0.0905	5088.62
746	0.00163	786	0.00199	756	0.13212	756	0.09548	766	0.27582	843	0.15024					0.09078	5094.79
747	0.00357	787	0.000362622	757	0.13033	757	0.0939	767	0.25959	844	0.12783					0.09105	5100.96
748	0.00327	788	0.0023	758	0.12634	758	0.09023	768	0.26592	845	0.05913					0.09133	5107.13
749	0.00368	789	0.00323	759	0.12193	759	0.08638	769	0.26555	846	0.04518					0.0916	5113.3
750	0.00447	790	0	760	0.12041	760	0.08754	770	0.25523	847	0.09651					0.09188	5119.47
751	0.00382	--	--	761	0.1179	761	0.08527	771	0.25655	848	0.0687					0.09215	5125.64
752	0.00333	--	--	762	0.11966	762	0.0815	772	0.23869	849	0.106					0.09243	5131.81
753	0.00344	--	--	763	0.11523	763	0.08254	773	0.24957	850	0					0.0927	5137.98
754	0.00324	--	--	764	0.11325	764	0.07764	774	0.23666	--	--					0.09297	5144.15
755	0.00262	--	--	765	0.10893	765	0.07819	775	0.23691	--	--					0.09325	5150.32
756	0.00435	--	--	766	0.10781	766	0.07632	776	0.23162	--	--					0.09352	5156.49
757	0.0045	--	--	767	0.1033	767	0.07321	777	0.22037	--	--					0.0938	5162.66
758	0.00351	--	--	768	0.10496	768	0.07162	778	0.22786	--	--					0.09407	5168.83
759	0.0038	--	--	769	0.0975	769	0.06968	779	0.21516	--	--					0.09435	5175
760	0.00489	--	--	770	0.09778	770	0.06772	780	0.21298	--	--					0.09462	5181.17
761	0.00392	--	--	771	0.09559	771	0.06776	781	0.20917	--	--					0.0949	5187.34
762	0.00384	--	--	772	0.0972	772	0.06423	782	0.21009	--	--					0.09517	5193.51
763	0.00505	--	--	773	0.09156	773	0.06417	783	0.20524	--	--					0.09545	5199.68
764	0.00542	--	--	774	0.08845	774	0.06645	784	0.19431	--	--					0.09572	5205.85
765	0.00507	--	--	775	0.08491	775	0.06015	785	0.19491	--	--					0.096	5212.02
766	0.00558	--	--	776	0.08635	776	0.06118	786	0.19011	--	--					0.09627	5218.19
767	0.00426	--	--	777	0.08675	777	0.06135	787	0.18578	--	--					0.09655	5224.36
768	0.00602	--	--	778	0.08434	778	0.05581	788	0.18996	--	--					0.09682	5230.53
769	0.00509	--	--	779	0.08405	779	0.05471	789	0.1873	--	--					0.0971	5236.7
770	0.00554	--	--	780	0.07959	780	0.05303	790	0.17795	--	--					0.09737	5242.87
771	0.00652	--	--	781	0.08405	781	0.05123	791	0.17387	--	--					0.09765	5249.04
772	0.00415	--	--	782	0.07687	782	0.05162	792	0.18121	--	--					0.09792	5255.21
773	0.00459	--	--	783	0.08057	783	0.05208	793	0.17288	--	--					0.0982	5261.38
774	0.005	--	--	784	0.07548	784	0.04958	794	0.17249	--	--					0.09847	5267.55
775	0.00534	--	--	785	0.07222	785	0.04639	795	0.16946	--	--					0.09875	5273.72
776	0.00446	--	--	786	0.06935	786	0.04936	796	0.15855	--	--					0.09902	5279.89
777	0.00584	--	--	787	0.06925	787	0.04762	797	0.15724	--	--					0.09929	5286.06
778	0.00506	--	--	788	0.06892	788	0.04608	798	0.16153	--	--					0.09957	5292.23
779	0.00483	--	--	789	0.06915	789	0.04729	799	0.14922	--	--					0.09984	5298.4
780	0.00551	--	--	790	0.06996	790	0.04561	800	0.15365	--	--					0.10012	5304.57
781	0.00647	--	--	791	0.06386	791	0.04264	801	0.1475	--	--					0.10039	5310.73
782	0.00633	--	--	792	0.06286	792	0.04138	802	0.14485	--	--					0.10067	5316.9
783	0.00514	--	--	793	0.06098	793	0.042	803	0.14395	--	--					0.10094	5323.07
784	0.00608	--	--	794	0.06045	794	0.04069	804	0.13775	--	--					0.10122	5329.24
785	0.00614	--	--	795	0.05773	795	0.0405	805	0.13969	--	--					0.10149	5335.41
786	0.00639	--	--	796	0.05712	796	0.03954	806	0.1259	--	--					0.10177	5341.58
787	0.00563	--	--	797	0.05989	797	0.0397	807	0.14191	--	--					0.10204	5347.75
788	0.00761	--	--	798	0.05791	798	0.0358	808	0.13015	--	--					0.10232	5353.92
789	0.00639	--	--	799	0.05718	799	0.03687	809	0.12075	--	--					0.10259	5360.09
790	0.00743	--	--	800	0.05492	800	0.03653	810	0.11803	--	--					0.10287	5366.26
791	0.00584	--	--	801	0.05646	801	0.03543	811	0.12181	--	--					0.10314	5372.43
792	0.00672	--	--	802	0.0518	802	0.03595	812	0.12226	--	--					0.10342	5378.6
793	0.00684	--	--	803	0.0532	803	0.03485	813	0.11972	--	--					0.10369	5384.77
794	0.00857	--	--	804	0.05281	804	0.03362	814	0.11417	--	--					0.10397	5390.94
795	0.00722	--	--	805	0.04925	805	0.03339	815	0.11461	--	--					0.10424	5397.11
796	0.00985	--	--	806	0.04971	806	0.03547	816	0.1094	--	--					0.10452	5403.28
797	0.00872	--	--	807	0.04566	807	0.03171	817	0.10332	--	--					0.10479	5409.45
798	0.00566	--	--	808	0.0494	808	0.02769	818	0.10768	--	--					0.10506	5415.62
799	0.0081	--	--	809	0.04416	809	0.03137	819	0.10676	--	--					0.10534	5421.79
800	0.00643	--	--	810	0.04413	810	0.02949	820	0.10346	--	--					0.10561	5427.96
--	--	--	--	811	0.04016	811	0.0289	821	0.10511	--	--					0.10589	5434.13
--	--	--	--	812	0.04361	812	0.02992	822	0.0936	--	--					0.10616	5440.3
--	--	--	--	813	0.04457	813	0.02912	823	0.09324	--	--					0.10644	5446.47
--	--	--	--	814	0.04212	814	0.02729	824	0.09364	--	--					0.10671	5452.64
--	--	--	--	815	0.04629	815	0.02575	825	0.09636	--	--					0.10699	5458.81
--	--	--	--	816	0.0404	816	0.02736	826	0.07836	--	--					0.10726	5464.98
--	--	--	--	817	0.03978	817	0.02518	827	0.09212	--	--					0.10754	5471.15
--	--	--	--	818	0.04117	818	0.02578	828	0.09141	--	--					0.10781	5477.32
--	--	--	--	819	0.04023	819	0.02703	829	0.08773	--	--					0.10809	5483.49
--	--	--	--	820	0.0385	820	0.02338	830	0.07998	--	--					0.10836	5489.66
--	--	--	--	821	0.03671	821	0.02762	831	0.08601	--	--					0.10864	5495.83
--	--	--	--	822	0.03907	822	0.02423	832	0.07412	--	--					0.10891	5502
--	--	--	--	823	0.03466	823	0.02318	833	0.07442	--	--					0.10919	5508.17
--	--	--	--	824	0.03343	824	0.02276	834	0.07014	--	--					0.10946	5514.34
--	--	--	--	825	0.03394	825	0.02182	835	0.07142	--	--					0.10974	5520.51
--	--	--	--	826	0.03439	826	0.02305	836	0.06811	--	--					0.11001	5526.68
--	--	--	--	827	0.03335	827	0.02132	837	0.06327	--	--					0.11029	5532.85
--	--	--	--	828	0.03809	828	0.02644	838	0.06025	--	--					0.11056	5539.02
--	--	--	--	829	0.03549	829	0.02145	839	0.05938	--	--					0.11084	5545.19
--	--	--	--	830	0.03136	830	0.02508	840	0.05851	--	--					0.11111	5551.35
--	--	--	--	--	--	--	--	841	0.05209	--	--					0.11138	5557.52
--	--	--	--	--	--	--	--	842	0.04553	--	--					0.11166	5563.69
--	--	--	--	--	--	--	--	843	0.04142	--	--					0.11193	5569.86
--	--	--	--	--	--	--	--	844	0.03606	--	--					0.11221	5576.03
--	--	--	--	--	--	--	--	845	0.04215	--	--					0.11248	5582.2
--	--	--	--	--	--	--	--	846	0.04143	--	--					0.11276	5588.37
--	--	--	--	--	--	--	--	847	0.03173	--	--					0.11303	5594.54
--	--	--	--	--	--	--	--	848	0.04029	--	--					0.11331	5600.71
--	--	--	--	--	--	--	--	849	0.03545	--	--					0.11358	5606.88
--	--	--	--	--	--	--	--	850	0.03761	--	--					0.11386	5613.05
																0.11413	5619.22
																0.11441	5625.39
																0.11468	5631.56
																0.11496	5637.73
																0.11523	5643.9
																0.11551	5650.07
																0.11578	5656.24
																0.11606	5662.41
																0.11633	5668.58
																0.11661	5674.75
																0.11688	5680.92
																0.11715	5687.09
																0.11743	5693.26
																0.1177	5699.43
																0.11798	5705.6
																0.11825	5711.77
																0.11853	5717.94
																0.1188	5724.11
																0.11908	5730.28
																0.11935	5736.45
																0.11963	5742.62
																0.1199	5748.79
																0.12018	5754.96
																0.12045	5761.13
																0.12073	5767.3
																0.121	5773.47
																0.12128	5779.64
																0.12155	5785.8
																0.12183	5791.97
																0.1221	5798.14
																0.12238	5804.31
																0.12265	5810.48
																0.12293	5816.65
																0.1232	5822.82
																0.12347	5828.99
																0.12375	5835.16
																0.12402	5841.33
																0.1243	5847.5
																0.12457	5853.67
																0.12485	5859.84
																0.12512	5866.01
																0.1254	5872.18
																0.12567	5878.35
																0.12595	5884.52
																0.12622	5890.69
																0.1265	5896.86
																0.12677	5903.03
																0.12705	5909.2
																0.12732	5915.37
																0.1276	5921.54
																0.12787	5927.71
																0.12815	5933.88
																0.12842	5940.05
																0.1287	5946.22
																0.12897	5952.39
																0.12925	5958.56
																0.12952	5964.73
																0.12979	5970.9
																0.13007	5977.07
																0.13034	5983.24
																0.13062	5989.41
																0.13089	5995.58
																0.13117	6001.75
																0.13144	6007.92
																0.13172	6014.09
																0.13199	6020.25
																0.13227	6026.42
																0.13254	6032.59
																0.13282	6038.76
																0.13309	6044.93
																0.13337	6051.1
																0.13364	6057.27
																0.13392	6063.44
																0.13419	6069.61
																0.13447	6075.78
																0.13474	6081.95
																0.13502	6088.12
																0.13529	6094.29
																0.13556	6100.46
																0.13584	6106.63
																0.13611	6112.8
																0.13639	6118.97
																0.13666	6125.14
																0.13694	6131.31
																0.13721	6137.48
																0.13749	6143.65
																0.13776	6149.82
																0.13804	6155.99
																0.13831	6162.16
																0.13859	6168.33
																0.13886	6174.5
																0.13914	6180.67
																0.13941	6186.84
																0.13969	6193.01
																0.13996	6199.18
																0.14024	6205.35
																0.14051	6211.52
																0.14079	6217.69
																0.14106	6223.86
																0.14134	6230.03
																0.14161	6236.2
																0.14188	6242.37
																0.14216	6248.54
																0.14243	6254.7
																0.14271	6260.87
																0.14298	6267.04
																0.14326	6273.21
																0.14353	6279.38
																0.14381	6285.55
																0.14408	6291.72
																0.14436	6297.89
																0.14463	6304.06
																0.14491	6310.23
																0.14518	6316.4
																0.14546	6322.57
																0.14573	6328.74
																0.14601	6334.91
																0.14628	6341.08
																0.14656	6347.25
																0.14683	6353.42
																0.14711	6359.59
																0.14738	6365.76
																0.14765	6371.93
																0.14793	6378.1
																0.1482	6384.27
																0.14848	6390.44
																0.14875	6396.61
																0.14903	6402.78
																0.1493	6408.95
																0.14958	6415.12
																0.14985	6421.29
																0.15013	6427.46
																0.1504	6433.63
																0.15068	6439.8
																0.15095	6445.97
																0.15123	6452.14
																0.1515	6458.31
																0.15178	6464.48
																0.15205	6470.65
																0.15233	6476.82
																0.1526	6482.99
																0.15288	6489.15
																0.15315	6495.32
																0.15343	6501.49
																0.1537	6507.66
																0.15397	6513.83
																0.15425	6520
																0.15452	6526.17
																0.1548	6532.34
																0.15507	6538.51
																0.15535	6544.68
																0.15562	6550.85
																0.1559	6557.02
																0.15617	6563.19
																0.15645	6569.36
																0.15672	6575.53
																0.157	6581.7
																0.15727	6587.87
																0.15755	6594.04
																0.15782	6600.21
																0.1581	6606.38
																0.15837	6612.55
																0.15865	6618.72
																0.15892	6624.89
																0.1592	6631.06
																0.15947	6637.23
																0.15975	6643.4
																0.16002	6649.57
																0.16029	6655.74
																0.16057	6661.91
																0.16084	6668.08
																0.16112	6674.25
																0.16139	6680.42
																0.16167	6686.59
																0.16194	6692.76
																0.16222	6698.93
																0.16249	6705.1
																0.16277	6711.27
																0.16304	6717.44
																0.16332	6723.6
																0.16359	6729.77
																0.16387	6735.94
																0.16414	6742.11
																0.16442	6748.28
																0.16469	6754.45
																0.16497	6760.62
																0.16524	6766.79
																0.16552	6772.96
																0.16579	6779.13
																0.16606	6785.3
																0.16634	6791.47
																0.16661	6797.64
																0.16689	6803.81
																0.16716	6809.98
																0.16744	6816.15
																0.16771	6822.32
																0.16799	6828.49
																0.16826	6834.66
																0.16854	6840.83
																0.16881	6847
																0.16909	6853.17
																0.16936	6859.34
																0.16964	6865.51
																0.16991	6871.68
																0.17019	6877.85
																0.17046	6884.02
																0.17074	6890.19
																0.17101	6896.36
																0.17129	6902.53
																0.17156	6908.7
																0.17184	6914.87
																0.17211	6921.04
																0.17238	6927.21
																0.17266	6933.38
																0.17293	6939.55
																0.17321	6945.72
																0.17348	6951.89
																0.17376	6958.05
																0.17403	6964.22
																0.17431	6970.39
																0.17458	6976.56
																0.17486	6982.73
																0.17513	6988.9
																0.17541	6995.07
																0.17568	7001.24
																0.17596	7007.41
																0.17623	7013.58
																0.17651	7019.75
																0.17678	7025.92
																0.17706	7032.09
																0.17733	7038.26
																0.17761	7044.43
																0.17788	7050.6
																0.17815	7056.77
																0.17843	7062.94
																0.1787	7069.11
																0.17898	7075.28
																0.17925	7081.45
																0.17953	7087.62
																0.1798	7093.79
																0.18008	7099.96
																0.18035	7106.13
																0.18063	7112.3
																0.1809	7118.47
																0.18118	7124.64
																0.18145	7130.81
																0.18173	7136.98
																0.182	7143.15
																0.18228	7149.32
																0.18255	7155.49
																0.18283	7161.66
																0.1831	7167.83
																0.18338	7174
																0.18365	7180.17
																0.18393	7186.34
																0.1842	7192.5
																0.18447	7198.67
																0.18475	7204.84
																0.18502	7211.01
																0.1853	7217.18
																0.18557	7223.35
																0.18585	7229.52
																0.18612	7235.69
																0.1864	7241.86
																0.18667	7248.03
																0.18695	7254.2
																0.18722	7260.37
																0.1875	7266.54
																0.18777	7272.71
																0.18805	7278.88
																0.18832	7285.05
																0.1886	7291.22
																0.18887	7297.39
																0.18915	7303.56
																0.18942	7309.73
																0.1897	7315.9
																0.18997	7322.07
																0.19025	7328.24
																0.19052	7334.41
																0.19079	7340.58
																0.19107	7346.75
																0.19134	7352.92
																0.19162	7359.09
																0.19189	7365.26
																0.19217	7371.43
																0.19244	7377.6
																0.19272	7383.77
																0.19299	7389.94
																0.19327	7396.11
																0.19354	7402.28
																0.19382	7408.45
																0.19409	7414.62
																0.19437	7420.79
																0.19464	7426.96
																0.19492	7433.12
																0.19519	7439.29
																0.19547	7445.46
																0.19574	7451.63
																0.19602	7457.8
																0.19629	7463.97
																0.19656	7470.14
																0.19684	7476.31
																0.19711	7482.48
																0.19739	7488.65
																0.19766	7494.82
																0.19794	7500.99
																0.19821	7507.16
																0.19849	7513.33
																0.19876	7519.5
																0.19904	7525.67
																0.19931	7531.84
																0.19959	7538.01
																0.19986	7544.18
																0.20014	7550.35
																0.20041	7556.52
																0.20069	7562.69
																0.20096	7568.86
																0.20124	7575.03
																0.20151	7581.2
																0.20179	7587.37
																0.20206	7593.54
																0.20234	7599.71
																0.20261	7605.88
																0.20288	7612.05
																0.20316	7618.22
																0.20343	7624.39
																0.20371	7630.56
																0.20398	7636.73
																0.20426	7642.9
																0.20453	7649.07
																0.20481	7655.24
																0.20508	7661.41
																0.20536	7667.57
																0.20563	7673.74
																0.20591	7679.91
																0.20618	7686.08
																0.20646	7692.25
																0.20673	7698.42
																0.20701	7704.59
																0.20728	7710.76
																0.20756	7716.93
																0.20783	7723.1
																0.20811	7729.27
																0.20838	7735.44
																0.20865	7741.61
																0.20893	7747.78
																0.2092	7753.95
																0.20948	7760.12
																0.20975	7766.29
																0.21003	7772.46
																0.2103	7778.63
																0.21058	7784.8
																0.21085	7790.97
																0.21113	7797.14
																0.2114	7803.31
																0.21168	7809.48
																0.21195	7815.65
																0.21223	7821.82
																0.2125	7827.99
																0.21278	7834.16
																0.21305	7840.33
																0.21333	7846.5
																0.2136	7852.67
																0.21388	7858.84
																0.21415	7865.01
																0.21443	7871.18
																0.2147	7877.35
																0.21497	7883.52
																0.21525	7889.69
																0.21552	7895.86
																0.2158	7902.02
																0.21607	7908.19
																0.21635	7914.36
																0.21662	7920.53
																0.2169	7926.7
																0.21717	7932.87
																0.21745	7939.04
																0.21772	7945.21
																0.218	7951.38
																0.21827	7957.55
																0.21855	7963.72
																0.21882	7969.89
																0.2191	7976.06
																0.21937	7982.23
																0.21965	7988.4
																0.21992	7994.57
																0.2202	8000.74
																0.22047	8006.91
																0.22075	8013.08
																0.22102	8019.25
																0.22129	8025.42
																0.22157	8031.59
																0.22184	8037.76
																0.22212	8043.93
																0.22239	8050.1
																0.22267	8056.27
																0.22294	8062.44
																0.22322	8068.61
																0.22349	8074.78
																0.22377	8080.95
																0.22404	8087.12
																0.22432	8093.29
																0.22459	8099.46
																0.22487	8105.63
																0.22514	8111.8
																0.22542	8117.97
																0.22569	8124.14
																0.22597	8130.31
																0.22624	8136.47
																0.22652	8142.64
																0.22679	8148.81
																0.22706	8154.98
																0.22734	8161.15
																0.22761	8167.32
																0.22789	8173.49
																0.22816	8179.66
																0.22844	8185.83
																0.22871	8192
																0.22899	8198.17
																0.22926	8204.34
																0.22954	8210.51
																0.22981	8216.68
																0.23009	8222.85
																0.23036	8229.02
																0.23064	8235.19
																0.23091	8241.36
																0.23119	8247.53
																0.23146	8253.7
																0.23174	8259.87
																0.23201	8266.04
																0.23229	8272.21
																0.23256	8278.38
																0.23284	8284.55
																0.23311	8290.72
																0.23338	8296.89
																0.23366	8303.06
																0.23393	8309.23
																0.23421	8315.4
																0.23448	8321.57
																0.23476	8327.74
																0.23503	8333.91
																0.23531	8340.08
																0.23558	8346.25
																0.23586	8352.42
																0.23613	8358.59
																0.23641	8364.76
																0.23668	8370.92
																0.23696	8377.09
																0.23723	8383.26
																0.23751	8389.43
																0.23778	8395.6
																0.23806	8401.77
																0.23833	8407.94
																0.23861	8414.11
																0.23888	8420.28
																0.23915	8426.45
																0.23943	8432.62
																0.2397	8438.79
																0.23998	8444.96
																0.24025	8451.13
																0.24053	8457.3
																0.2408	8463.47
																0.24108	8469.64
																0.24135	8475.81
																0.24163	8481.98
																0.2419	8488.15
																0.24218	8494.32
																0.24245	8500.49
																0.24273	8506.66
																0.243	8512.83
																0.24328	8519
																0.24355	8525.17
																0.24383	8531.34
																0.2441	8537.51
																0.24438	8543.68
																0.24465	8549.85
																0.24493	8556.02
																0.2452	8562.19
																0.24547	8568.36
																0.24575	8574.53
																0.24602	8580.7
																0.2463	8586.87
																0.24657	8593.04
																0.24685	8599.21
																0.24712	8605.37
																0.2474	8611.54
																0.24767	8617.71
																0.24795	8623.88
																0.24822	8630.05
																0.2485	8636.22
																0.24877	8642.39
																0.24905	8648.56
																0.24932	8654.73
																0.2496	8660.9
																0.24987	8667.07
																0.25015	8673.24
																0.25042	8679.41
																0.2507	8685.58
																0.25097	8691.75
																0.25125	8697.92
																0.25152	8704.09
																0.25179	8710.26
																0.25207	8716.43
																0.25234	8722.6
																0.25262	8728.77
																0.25289	8734.94
																0.25317	8741.11
																0.25344	8747.28
																0.25372	8753.45
																0.25399	8759.62
																0.25427	8765.79
																0.25454	8771.96
																0.25482	8778.13
																0.25509	8784.3
																0.25537	8790.47
																0.25564	8796.64
																0.25592	8802.81
																0.25619	8808.98
																0.25647	8815.15
																0.25674	8821.32
																0.25702	8827.49
																0.25729	8833.66
																0.25756	8839.82
																0.25784	8845.99
																0.25811	8852.16
																0.25839	8858.33
																0.25866	8864.5
																0.25894	8870.67
																0.25921	8876.84
																0.25949	8883.01
																0.25976	8889.18
																0.26004	8895.35
																0.26031	8901.52
																0.26059	8907.69
																0.26086	8913.86
																0.26114	8920.03
																0.26141	8926.2
																0.26169	8932.37
																0.26196	8938.54
																0.26224	8944.71
																0.26251	8950.88
																0.26279	8957.05
																0.26306	8963.22
																0.26334	8969.39
																0.26361	8975.56
																0.26388	8981.73
																0.26416	8987.9
																0.26443	8994.07
																0.26471	9000.24
																0.26498	9006.41
																0.26526	9012.58
																0.26553	9018.75
																0.26581	9024.92
																0.26608	9031.09
																0.26636	9037.26
																0.26663	9043.43
																0.26691	9049.6
																0.26718	9055.77
																0.26746	9061.94
																0.26773	9068.11
																0.26801	9074.27
																0.26828	9080.44
																0.26856	9086.61
																0.26883	9092.78
																0.26911	9098.95
																0.26938	9105.12
																0.26965	9111.29
																0.26993	9117.46
																0.2702	9123.63
																0.27048	9129.8
																0.27075	9135.97
																0.27103	9142.14
																0.2713	9148.31
																0.27158	9154.48
																0.27185	9160.65
																0.27213	9166.82
																0.2724	9172.99
																0.27268	9179.16
																0.27295	9185.33
																0.27323	9191.5
																0.2735	9197.67
																0.27378	9203.84
																0.27405	9210.01
																0.27433	9216.18
																0.2746	9222.35
																0.27488	9228.52
																0.27515	9234.69
																0.27543	9240.86
																0.2757	9247.03

## Sheet: Figure 3a
Horizontal dipole measurements of CzNI film
Angle (°)	Normalized Radiance (a.u.)
	0.67	1	0.86	experimental
0	1	1	1	1
4	0.99554	0.99411	0.99458	0.98211
8	0.9821	0.97639	0.97828	0.96274
12	0.95953	0.94672	0.95096	0.92549
16	0.92753	0.90485	0.91235	0.8829
20	0.88572	0.85032	0.86202	0.80951
24	0.83356	0.78227	0.79923	0.7244
28	0.77033	0.69909	0.72264	0.63535
32	0.69505	0.59728	0.6296	0.5253
36	0.60698	0.46809	0.514	0.41623
40	0.51878	0.28108	0.35965	0.24234
44	0.97124	0.41292	0.59746	0.55065
48	1.05822	0.55209	0.71938	0.72409
52	1.05046	0.59901	0.74823	0.73927
56	0.96785	0.57856	0.70724	0.68275
60	0.82409	0.50645	0.61144	0.58029
64	0.63134	0.39471	0.47292	0.43454
68	0.40024	0.25299	0.30166	0.2732
72	0.09684	0.06165	0.07328	0.07127
76	0	0	0	0.0064
80	0	0	0	0.00413

## Sheet: Figure 3b
Horizontal dipole measurements of TPANI film
Angle (°)		Normalized Radiance (a.u.)
	0.67	1	0.85	experimental
0	1	1	1	1
4	0.99514	0.99378	0.99427	0.9937
8	0.98053	0.97511	0.97705	0.9642
12	0.9561	0.94391	0.94828	0.92393
16	0.92169	0.90001	0.90778	0.87663
20	0.8771	0.84309	0.85528	0.80848
24	0.82202	0.77244	0.7902	0.73642
28	0.756	0.68657	0.71145	0.64218
32	0.67836	0.5821	0.61659	0.53695
36	0.5886	0.45015	0.49976	0.41881
40	0.49867	0.25831	0.34444	0.24828
44	0.97343	0.43838	0.63011	0.55546
48	1.04396	0.57015	0.73993	0.72156
52	1.01733	0.6044	0.75237	0.75533
56	0.91877	0.57092	0.69557	0.69691
60	0.76607	0.48883	0.58818	0.58517
64	0.57451	0.37272	0.44503	0.44086
68	0.35672	0.2339	0.27791	0.27819
72	0.08467	0.05591	0.06622	0.08443
76	0	0	0	0.00528
80	0	0	0	0.0028

## Sheet: Figure 3c
Simulated photon distributions
			power fraction
ETL of BPhen (nm)	outcoupled	guided mode	absorbed mode	guided mode	evanescent mode
10	0.10019	0.17153	0.03114	0.03416	0.66298
20	0.15451	0.23324	0.03497	0.04954	0.52774
30	0.1923	0.27236	0.03522	0.06233	0.43779
40	0.21531	0.30094	0.03475	0.07401	0.37499
50	0.22446	0.32398	0.03432	0.08544	0.3318
60	0.22106	0.34429	0.03422	0.09716	0.30326
70	0.20672	0.36316	0.03457	0.10962	0.28594
80	0.18339	0.38067	0.03539	0.12309	0.27746
90	0.15357	0.396	0.03666	0.13769	0.27608
100	0.12043	0.40767	0.03831	0.15336	0.28024
110	0.08801	0.4138	0.04015	0.16973	0.28831
120	0.06109	0.41257	0.04198	0.18605	0.2983
130	0.04459	0.40281	0.04351	0.20117	0.30792
140	0.04223	0.38474	0.04449	0.21365	0.31489
150	0.05502	0.36035	0.04474	0.22233	0.31756
160	0.08047	0.33316	0.04423	0.22673	0.31541
170	0.11326	0.30713	0.04312	0.2273	0.30919
180	0.14716	0.28554	0.04164	0.22518	0.30049
190	0.17677	0.27034	0.04008	0.22174	0.29107
200	0.19852	0.26218	0.03865	0.21823	0.28242
210	0.21067	0.26078	0.03749	0.21553	0.27553
220	0.21296	0.26526	0.03666	0.21418	0.27094
230	0.20617	0.27448	0.03618	0.21438	0.26879
240	0.19187	0.287	0.03601	0.21619	0.26892
250	0.17228	0.30132	0.0361	0.21932	0.27099
260	0.15008	0.31573	0.03637	0.22338	0.27444
270	0.12832	0.3285	0.03674	0.22785	0.27859
280	0.11003	0.33803	0.03711	0.23214	0.28269
290	0.09778	0.34313	0.03741	0.23566	0.28601
300	0.09313	0.34327	0.0376	0.23798	0.28802

## Sheet: Figure 3d
Simulated photon distributions
			power fraction
ETL of BPhen (nm)	outcoupled	guided mode	absorbed mode	guided mode	evanescent mode
10	0.08293	0.15326	0.03194	0.05174	0.68013
20	0.13299	0.21898	0.03697	0.06578	0.54527
30	0.17062	0.26249	0.03739	0.07422	0.45528
40	0.19783	0.2943	0.03669	0.08137	0.38981
50	0.21505	0.31833	0.0357	0.08875	0.34217
60	0.22272	0.3375	0.03488	0.09652	0.30838
70	0.22136	0.35393	0.0344	0.10472	0.28559
80	0.21164	0.36893	0.03438	0.11343	0.27162
90	0.19448	0.383	0.03487	0.12285	0.2648
100	0.17117	0.39605	0.03586	0.13317	0.26374
110	0.14353	0.40743	0.03732	0.14445	0.26726
120	0.11403	0.41599	0.03915	0.15662	0.27421
130	0.08584	0.42021	0.04118	0.1694	0.28336
140	0.06251	0.4187	0.04323	0.18223	0.29334
150	0.04739	0.41052	0.04503	0.1944	0.30266
160	0.04291	0.39575	0.04636	0.20504	0.30995
170	0.04989	0.37559	0.04704	0.21336	0.31412
180	0.06728	0.35214	0.04703	0.2189	0.31465
190	0.0924	0.32792	0.04638	0.22164	0.31166
200	0.12152	0.30537	0.04528	0.22197	0.30585
210	0.15073	0.28641	0.04394	0.22059	0.29833
220	0.17663	0.27221	0.04256	0.21834	0.29026
230	0.19674	0.26327	0.04129	0.21603	0.28269
240	0.20963	0.25952	0.04021	0.21429	0.27636
250	0.21478	0.26057	0.03937	0.21353	0.27175
260	0.21237	0.26578	0.03879	0.214	0.26906
270	0.20318	0.27433	0.03845	0.21574	0.26831
280	0.18842	0.28528	0.03831	0.21868	0.26931
290	0.16976	0.29754	0.03834	0.22261	0.27175
300	0.14924	0.30989	0.03851	0.22717	0.27519

## Sheet: Figure 4a
Luminance as a function of current density					external quantum efficiency as a function of current density
Current density mA/cm2	Luminance cd/m2	Fitted Curves Plot			Current density mA/cm2	EQE(%)
2.3413	29.16	1.4	26.272		2.3413	0.42987
12.3195	205.2	1.41007	26.4503		12.3195	0.57697
31.2085	548.2	1.42021	26.6298		31.2085	0.61064
59.3254	1044	1.43042	26.8105		59.3254	0.61395
97.1784	1669	1.44071	26.9925		97.1784	0.60133
145.616	2416	1.45107	27.1757		145.616	0.58298
201.898	3231	1.46151	27.3602		201.898	0.56428
260.435	4076	1.47202	27.5459		260.435	0.55382
323.075	4956	1.48261	27.7328		323.075	0.54472
392.505	5867	1.49327	27.9211		392.505	0.53266
464.812	6792	1.50401	28.1106		464.812	0.52251
539.179	7708	1.51483	28.3014		539.179	0.51299
615.722	8618	1.52572	28.4935		615.722	0.50401
694.54	9516	1.53669	28.6869		694.54	0.49505
773.738	10370	1.54775	28.8816
854.121	11180	1.55888	29.0776
935.982	11940	1.57009	29.275
1016.71	12650	1.58138	29.4737
1098.42	13290	1.59275	29.6737
1180.44	13920	1.60421	29.8752
1262.72	14460	1.61575	30.0779
1344.6	14880	1.62737	30.2821
1425.21	15320	1.63907	30.4876
1509.61	16000	1.65086	30.6946
		1.66273	30.9029
		1.67469	31.1126
		1.68673	31.3238
		1.69887	31.5364
		1.71108	31.7505
		1.72339	31.966
		1.73578	32.1829
		1.74827	32.4014
		1.76084	32.6213
		1.77351	32.8427
		1.78626	33.0656
		1.79911	33.2901
		1.81205	33.516
		1.82508	33.7435
		1.8382	33.9725
		1.85142	34.2031
		1.86474	34.4353
		1.87815	34.669
		1.89166	34.9043
		1.90526	35.1412
		1.91897	35.3798
		1.93277	35.6199
		1.94667	35.8617
		1.96067	36.1051
		1.97477	36.3501
		1.98897	36.5969
		2.00328	36.8453
		2.01768	37.0954
		2.0322	37.3471
		2.04681	37.6006
		2.06153	37.8558
		2.07636	38.1128
		2.09129	38.3715
		2.10633	38.6319
		2.12148	38.8941
		2.13674	39.1581
		2.1521	39.4239
		2.16758	39.6915
		2.18317	39.9609
		2.19887	40.2321
		2.21469	40.5052
		2.23062	40.7801
		2.24666	41.0569
		2.26282	41.3356
		2.27909	41.6161
		2.29548	41.8986
		2.31199	42.183
		2.32862	42.4693
		2.34537	42.7576
		2.36223	43.0478
		2.37922	43.34
		2.39633	43.6341
		2.41357	43.9303
		2.43093	44.2285
		2.44841	44.5287
		2.46602	44.8309
		2.48375	45.1352
		2.50162	45.4415
		2.51961	45.75
		2.53773	46.0605
		2.55598	46.3731
		2.57436	46.6879
		2.59288	47.0048
		2.61153	47.3238
		2.63031	47.645
		2.64923	47.9684
		2.66828	48.294
		2.68747	48.6218
		2.7068	48.9518
		2.72626	49.2841
		2.74587	49.6186
		2.76562	49.9554
		2.78551	50.2944
		2.80554	50.6358
		2.82572	50.9795
		2.84604	51.3255
		2.86651	51.6739
		2.88713	52.0246
		2.90789	52.3777
		2.92881	52.7332
		2.94987	53.0912
		2.97108	53.4515
		2.99245	53.8143
		3.01397	54.1796
		3.03565	54.5473
		3.05748	54.9175
		3.07947	55.2903
		3.10162	55.6656
		3.12393	56.0434
		3.14639	56.4238
		3.16902	56.8068
		3.19181	57.1923
		3.21477	57.5805
		3.23789	57.9714
		3.26118	58.3648
		3.28463	58.761
		3.30825	59.1598
		3.33205	59.5614
		3.35601	59.9656
		3.38015	60.3726
		3.40446	60.7824
		3.42894	61.195
		3.4536	61.6103
		3.47844	62.0285
		3.50346	62.4495
		3.52865	62.8734
		3.55403	63.3001
		3.57959	63.7298
		3.60534	64.1624
		3.63127	64.5978
		3.65738	65.0363
		3.68369	65.4777
		3.71018	65.9222
		3.73686	66.3696
		3.76374	66.8201
		3.79081	67.2736
		3.81807	67.7302
		3.84553	68.1899
		3.87319	68.6528
		3.90104	69.1188
		3.9291	69.5879
		3.95736	70.0602
		3.98582	70.5357
		4.01448	71.0145
		4.04336	71.4965
		4.07244	71.9818
		4.10173	72.4704
		4.13122	72.9622
		4.16094	73.4575
		4.19086	73.9561
		4.221	74.458
		4.25136	74.9634
		4.28194	75.4722
		4.31273	75.9845
		4.34375	76.5002
		4.37499	77.0195
		4.40645	77.5422
		4.43814	78.0686
		4.47006	78.5984
		4.50221	79.1319
		4.53459	79.669
		4.5672	80.2098
		4.60005	80.7542
		4.63313	81.3023
		4.66646	81.8541
		4.70002	82.4097
		4.73382	82.9691
		4.76786	83.5322
		4.80216	84.0992
		4.83669	84.67
		4.87148	85.2447
		4.90651	85.8233
		4.9418	86.4058
		4.97734	86.9923
		5.01314	87.5827
		5.04919	88.1772
		5.08551	88.7757
		5.12208	89.3782
		5.15892	89.9849
		5.19602	90.5957
		5.23339	91.2106
		5.27103	91.8297
		5.30894	92.453
		5.34712	93.0805
		5.38558	93.7122
		5.42431	94.3483
		5.46332	94.9887
		5.50261	95.6334
		5.54219	96.2825
		5.58205	96.936
		5.62219	97.594
		5.66263	98.2564
		5.70335	98.9233
		5.74437	99.5948
		5.78569	100.271
		5.8273	100.951
		5.86921	101.637
		5.91142	102.326
		5.95393	103.021
		5.99675	103.72
		6.03988	104.424
		6.08332	105.133
		6.12707	105.847
		6.17114	106.565
		6.21552	107.288
		6.26022	108.016
		6.30524	108.75
		6.35059	109.488
		6.39627	110.231
		6.44227	110.979
		6.4886	111.732
		6.53527	112.491
		6.58227	113.254
		6.62961	114.023
		6.67729	114.797
		6.72531	115.576
		6.77368	116.361
		6.82239	117.15
		6.87146	117.945
		6.92088	118.746
		6.97065	119.552
		7.02079	120.363
		7.07128	121.18
		7.12214	122.003
		7.17336	122.831
		7.22495	123.665
		7.27691	124.504
		7.32925	125.349
		7.38196	126.2
		7.43505	127.056
		7.48852	127.919
		7.54238	128.787
		7.59662	129.661
		7.65126	130.541
		7.70629	131.427
		7.76171	132.319
		7.81753	133.218
		7.87376	134.122
		7.93038	135.032
		7.98742	135.949
		8.04486	136.871
		8.10272	137.8
		8.161	138.736
		8.21969	139.677
		8.27881	140.625
		8.33835	141.58
		8.39832	142.541
		8.45872	143.508
		8.51955	144.482
		8.58082	145.463
		8.64254	146.45
		8.70469	147.444
		8.7673	148.445
		8.83035	149.453
		8.89386	150.467
		8.95782	151.488
		9.02225	152.517
		9.08714	153.552
		9.15249	154.594
		9.21832	155.643
		9.28461	156.7
		9.35139	157.763
		9.41864	158.834
		9.48638	159.912
		9.55461	160.998
		9.62332	162.09
		9.69253	163.191
		9.76224	164.298
		9.83245	165.413
		9.90317	166.536
		9.97439	167.666
		10.0461	168.804
		10.1184	169.95
		10.1912	171.104
		10.2644	172.265
		10.3383	173.434
		10.4126	174.612
		10.4875	175.797
		10.5629	176.99
		10.6389	178.191
		10.7154	179.401
		10.7925	180.618
		10.8701	181.844
		10.9483	183.079
		11.027	184.321
		11.1063	185.572
		11.1862	186.832
		11.2667	188.1
		11.3477	189.377
		11.4293	190.662
		11.5115	191.956
		11.5943	193.259
		11.6777	194.571
		11.7616	195.891
		11.8462	197.221
		11.9314	198.56
		12.0173	199.907
		12.1037	201.264
		12.1907	202.63
		12.2784	204.006
		12.3667	205.39
		12.4557	206.784
		12.5452	208.188
		12.6355	209.601
		12.7263	211.024
		12.8179	212.456
		12.91	213.898
		13.0029	215.35
		13.0964	216.811
		13.1906	218.283
		13.2855	219.765
		13.381	221.256
		13.4772	222.758
		13.5742	224.27
		13.6718	225.792
		13.7701	227.325
		13.8692	228.868
		13.9689	230.421
		14.0694	231.985
		14.1706	233.56
		14.2725	235.145
		14.3751	236.741
		14.4785	238.348
		14.5826	239.966
		14.6875	241.594
		14.7931	243.234
		14.8995	244.885
		15.0067	246.547
		15.1146	248.221
		15.2233	249.905
		15.3328	251.602
		15.4431	253.309
		15.5541	255.029
		15.666	256.76
		15.7787	258.502
		15.8922	260.257
		16.0065	262.023
		16.1216	263.802
		16.2375	265.592
		16.3543	267.395
		16.4719	269.21
		16.5904	271.037
		16.7097	272.877
		16.8299	274.729
		16.9509	276.594
		17.0728	278.471
		17.1956	280.361
		17.3193	282.264
		17.4439	284.18
		17.5693	286.109
		17.6957	288.051
		17.8229	290.006
		17.9511	291.974
		18.0802	293.956
		18.2102	295.951
		18.3412	297.96
		18.4731	299.982
		18.606	302.019
		18.7398	304.069
		18.8746	306.132
		19.0103	308.21
		19.147	310.302
		19.2847	312.408
		19.4234	314.529
		19.5631	316.664
		19.7038	318.813
		19.8455	320.977
		19.9883	323.156
		20.132	325.349
		20.2768	327.557
		20.4227	329.78
		20.5695	332.019
		20.7175	334.272
		20.8665	336.541
		21.0165	338.825
		21.1677	341.125
		21.3199	343.441
		21.4733	345.772
		21.6277	348.119
		21.7832	350.481
		21.9399	352.86
		22.0977	355.255
		22.2566	357.667
		22.4167	360.094
		22.5779	362.538
		22.7403	364.999
		22.9038	367.476
		23.0686	369.971
		23.2345	372.482
		23.4016	375.01
		23.5699	377.555
		23.7394	380.118
		23.9101	382.698
		24.0821	385.296
		24.2553	387.911
		24.4297	390.544
		24.6054	393.194
		24.7824	395.863
		24.9606	398.55
		25.1401	401.255
		25.3209	403.979
		25.503	406.721
		25.6865	409.481
		25.8712	412.261
		26.0573	415.059
		26.2447	417.876
		26.4334	420.712
		26.6235	423.568
		26.815	426.443
		27.0079	429.337
		27.2021	432.251
		27.3977	435.185
		27.5948	438.139
		27.7932	441.113
		27.9931	444.107
		28.1944	447.121
		28.3972	450.156
		28.6014	453.212
		28.8072	456.288
		29.0143	459.385
		29.223	462.503
		29.4332	465.642
		29.6449	468.802
		29.8581	471.984
		30.0728	475.188
		30.2891	478.413
		30.5069	481.661
		30.7263	484.93
		30.9473	488.221
		31.1699	491.535
		31.3941	494.871
		31.6198	498.23
		31.8472	501.612
		32.0763	505.017
		32.307	508.444
		32.5393	511.895
		32.7734	515.37
		33.0091	518.868
		33.2465	522.39
		33.4856	525.935
		33.7264	529.505
		33.969	533.099
		34.2133	536.717
		34.4593	540.36
		34.7072	544.028
		34.9568	547.721
		35.2082	551.438
		35.4614	555.181
		35.7164	558.949
		35.9733	562.743
		36.232	566.563
		36.4926	570.408
		36.7551	574.28
		37.0194	578.178
		37.2856	582.102
		37.5538	586.053
		37.8239	590.031
		38.0959	594.036
		38.3699	598.068
		38.6459	602.127
		38.9238	606.214
		39.2037	610.328
		39.4857	614.471
		39.7697	618.642
		40.0557	622.841
		40.3438	627.068
		40.6339	631.324
		40.9262	635.609
		41.2205	639.924
		41.517	644.267
		41.8155	648.64
		42.1163	653.043
		42.4192	657.475
		42.7242	661.938
		43.0315	666.431
		43.341	670.954
		43.6527	675.508
		43.9667	680.093
		44.2829	684.709
		44.6013	689.356
		44.9221	694.035
		45.2452	698.746
		45.5706	703.489
		45.8984	708.264
		46.2285	713.071
		46.5609	717.911
		46.8958	722.784
		47.2331	727.69
		47.5728	732.629
		47.9149	737.601
		48.2595	742.608
		48.6066	747.648
		48.9562	752.723
		49.3083	757.832
		49.6629	762.976
		50.02	768.154
		50.3798	773.368
		50.7421	778.617
		51.1071	783.902
		51.4746	789.223
		51.8448	794.58
		52.2177	799.973
		52.5932	805.402
		52.9715	810.869
		53.3525	816.373
		53.7362	821.914
		54.1226	827.493
		54.5119	833.109
		54.9039	838.764
		55.2988	844.457
		55.6965	850.189
		56.0971	855.959
		56.5005	861.769
		56.9069	867.618
		57.3162	873.507
		57.7284	879.436
		58.1435	885.405
		58.5617	891.415
		58.9829	897.465
		59.4071	903.557
		59.8344	909.689
		60.2647	915.864
		60.6981	922.08
		61.1346	928.339
		61.5743	934.64
		62.0172	940.984
		62.4632	947.37
		62.9124	953.801
		63.3649	960.275
		63.8206	966.792
		64.2796	973.354
		64.7419	979.961
		65.2075	986.612
		65.6765	993.309
		66.1488	1000.05
		66.6246	1006.84
		67.1037	1013.67
		67.5863	1020.55
		68.0724	1027.48
		68.562	1034.45
		69.0551	1041.48
		69.5517	1048.54
		70.052	1055.66
		70.5558	1062.83
		71.0632	1070.04
		71.5743	1077.3
		72.089	1084.62
		72.6075	1091.98
		73.1297	1099.39
		73.6556	1106.85
		74.1854	1114.36
		74.7189	1121.93
		75.2563	1129.54
		75.7975	1137.21
		76.3427	1144.93
		76.8917	1152.7
		77.4447	1160.52
		78.0017	1168.4
		78.5627	1176.33
		79.1277	1184.31
		79.6968	1192.35
		80.27	1200.45
		80.8473	1208.59
		81.4287	1216.8
		82.0143	1225.06
		82.6042	1233.37
		83.1983	1241.74
		83.7966	1250.17
		84.3993	1258.66
		85.0063	1267.2
		85.6177	1275.8
		86.2334	1284.46
		86.8536	1293.18
		87.4783	1301.95
		88.1074	1310.79
		88.7411	1319.69
		89.3793	1328.65
		90.0221	1337.66
		90.6696	1346.74
		91.3216	1355.88
		91.9784	1365.09
		92.6399	1374.35
		93.3062	1383.68
		93.9772	1393.07
		94.6531	1402.53
		95.3339	1412.05
		96.0195	1421.63
		96.7101	1431.28
		97.4056	1441
		98.1062	1450.78
		98.8117	1460.62
		99.5224	1470.54
		100.238	1480.52
		100.959	1490.57
		101.685	1500.68
		102.416	1510.87
		103.153	1521.13
		103.895	1531.45
		104.642	1541.84
		105.395	1552.31
		106.153	1562.85
		106.916	1573.45
		107.685	1584.13
		108.46	1594.89
		109.24	1605.71
		110.025	1616.61
		110.817	1627.58
		111.614	1638.63
		112.416	1649.75
		113.225	1660.95
		114.039	1672.22
		114.859	1683.57
		115.685	1695
		116.517	1706.5
		117.355	1718.09
		118.199	1729.75
		119.049	1741.49
		119.906	1753.31
		120.768	1765.21
		121.637	1777.19
		122.511	1789.25
		123.392	1801.4
		124.28	1813.62
		125.174	1825.93
		126.074	1838.33
		126.981	1850.81
		127.894	1863.37
		128.814	1876.02
		129.74	1888.75
		130.673	1901.57
		131.613	1914.48
		132.56	1927.47
		133.513	1940.55
		134.473	1953.72
		135.44	1966.98
		136.414	1980.34
		137.395	1993.78
		138.384	2007.31
		139.379	2020.93
		140.381	2034.65
		141.391	2048.46
		142.408	2062.36
		143.432	2076.36
		144.464	2090.46
		145.502	2104.64
		146.549	2118.93
		147.603	2133.31
		148.664	2147.79
		149.734	2162.37
		150.811	2177.05
		151.895	2191.82
		152.988	2206.7
		154.088	2221.68
		155.196	2236.76
		156.312	2251.94
		157.436	2267.22
		158.569	2282.61
		159.709	2298.11
		160.858	2313.7
		162.015	2329.41
		163.18	2345.22
		164.353	2361.14
		165.535	2377.16
		166.726	2393.3
		167.925	2409.54
		169.133	2425.9
		170.349	2442.36
		171.574	2458.94
		172.808	2475.63
		174.051	2492.43
		175.303	2509.35
		176.564	2526.38
		177.833	2543.53
		179.112	2560.79
		180.401	2578.18
		181.698	2595.67
		183.005	2613.29
		184.321	2631.03
		185.647	2648.89
		186.982	2666.87
		188.327	2684.97
		189.681	2703.19
		191.045	2721.54
		192.419	2740.01
		193.803	2758.61
		195.197	2777.33
		196.601	2796.19
		198.015	2815.16
		199.439	2834.27
		200.873	2853.51
		202.318	2872.88
		203.773	2892.38
		205.238	2912.01
		206.715	2931.77
		208.201	2951.67
		209.699	2971.71
		211.207	2991.88
		212.726	3012.18
		214.256	3032.63
		215.797	3053.21
		217.349	3073.94
		218.912	3094.8
		220.486	3115.81
		222.072	3136.96
		223.669	3158.25
		225.278	3179.68
		226.898	3201.27
		228.53	3222.99
		230.173	3244.87
		231.829	3266.89
		233.496	3289.07
		235.175	3311.39
		236.867	3333.87
		238.57	3356.5
		240.286	3379.28
		242.014	3402.22
		243.755	3425.31
		245.508	3448.56
		247.273	3471.96
		249.052	3495.53
		250.843	3519.25
		252.647	3543.14
		254.464	3567.19
		256.294	3591.4
		258.137	3615.78
		259.994	3640.32
		261.864	3665.03
		263.747	3689.91
		265.644	3714.95
		267.554	3740.17
		269.479	3765.55
		271.417	3791.11
		273.369	3816.84
		275.335	3842.75
		277.315	3868.83
		279.31	3895.09
		281.318	3921.53
		283.342	3948.15
		285.379	3974.94
		287.432	4001.92
		289.499	4029.09
		291.581	4056.43
		293.678	4083.97
		295.79	4111.68
		297.918	4139.59
		300.06	4167.69
		302.218	4195.98
		304.392	4224.46
		306.581	4253.13
		308.786	4282
		311.007	4311.06
		313.243	4340.32
		315.496	4369.78
		317.765	4399.44
		320.051	4429.3
		322.352	4459.37
		324.671	4489.64
		327.006	4520.11
		329.358	4550.79
		331.726	4581.68
		334.112	4612.77
		336.515	4644.08
		338.935	4675.6
		341.373	4707.34
		343.828	4739.29
		346.301	4771.46
		348.791	4803.84
		351.3	4836.45
		353.826	4869.28
		356.371	4902.33
		358.934	4935.6
		361.516	4969.1
		364.116	5002.83
		366.734	5036.79
		369.372	5070.97
		372.028	5105.39
		374.704	5140.04
		377.399	5174.93
		380.113	5210.06
		382.847	5245.42
		385.6	5281.02
		388.373	5316.87
		391.167	5352.95
		393.98	5389.29
		396.813	5425.87
		399.667	5462.69
		402.542	5499.77
		405.437	5537.1
		408.353	5574.68
		411.289	5612.52
		414.247	5650.62
		417.227	5688.97
		420.227	5727.58
		423.25	5766.46
		426.294	5805.6
		429.36	5845
		432.448	5884.68
		435.558	5924.62
		438.69	5964.83
		441.845	6005.32
		445.023	6046.08
		448.224	6087.12
		451.447	6128.43
		454.694	6170.03
		457.964	6211.91
		461.258	6254.07
		464.575	6296.52
		467.916	6339.26
		471.282	6382.28
		474.671	6425.6
		478.085	6469.22
		481.523	6513.12
		484.986	6557.33
		488.474	6601.84
		491.987	6646.65
		495.526	6691.76
		499.09	6737.18
		502.679	6782.91
		506.294	6828.95
		509.936	6875.3
		513.603	6921.97
		517.297	6968.95
		521.017	7016.25
		524.764	7063.87
		528.538	7111.82
		532.34	7160.09
		536.168	7208.69
		540.024	7257.62
		543.908	7306.88
		547.82	7356.47
		551.76	7406.4
		555.728	7456.67
		559.725	7507.29
		563.75	7558.24
		567.805	7609.54
		571.889	7661.19
		576.002	7713.19
		580.144	7765.54
		584.317	7818.25
		588.519	7871.32
		592.752	7924.74
		597.015	7978.53
		601.308	8032.69
		605.633	8087.21
		609.989	8142.1
		614.376	8197.36
		618.794	8253
		623.245	8309.02
		627.727	8365.42
		632.242	8422.2
		636.789	8479.36
		641.368	8536.91
		645.981	8594.86
		650.627	8653.2
		655.306	8711.93
		660.019	8771.06
		664.766	8830.59
		669.547	8890.53
		674.362	8950.87
		679.212	9011.63
		684.097	9072.79
		689.017	9134.37
		693.973	9196.37
		698.964	9258.79
		703.991	9321.64
		709.054	9384.91
		714.153	9448.61
		719.289	9512.74
		724.462	9577.31
		729.673	9642.31
		734.921	9707.76
		740.206	9773.65
		745.53	9839.99
		750.891	9906.77
		756.292	9974.02
		761.731	10041.7
		767.209	10109.9
		772.727	10178.5
		778.285	10247.6
		783.882	10317.1
		789.52	10387.2
		795.198	10457.7
		800.917	10528.6
		806.677	10600.1
		812.479	10672.1
		818.322	10744.5
		824.207	10817.4
		830.135	10890.8
		836.105	10964.8
		842.119	11039.2
		848.175	11114.1
		854.275	11189.5
		860.419	11265.5
		866.607	11342
		872.84	11418.9
		879.117	11496.4
		885.44	11574.5
		891.808	11653
		898.222	11732.1
		904.682	11811.8
		911.188	11891.9
		917.741	11972.7
		924.342	12053.9
		930.99	12135.7
		937.685	12218.1
		944.429	12301
		951.221	12384.5
		958.063	12468.6
		964.953	12553.2
		971.893	12638.4
		978.883	12724.2
		985.923	12810.6
		993.014	12897.5
		1000.16	12985.1
		1007.35	13073.2
		1014.59	13161.9
		1021.89	13251.3
		1029.24	13341.2
		1036.64	13431.8
		1044.1	13522.9
		1051.61	13614.7
		1059.17	13707.1
		1066.79	13800.2
		1074.46	13893.8
		1082.19	13988.1
		1089.97	14083.1
		1097.81	14178.7
		1105.7	14274.9
		1113.66	14371.8
		1121.67	14469.3
		1129.73	14567.5
		1137.86	14666.4
		1146.04	14766
		1154.28	14866.2
		1162.59	14967.1
		1170.95	15068.7
		1179.37	15171
		1187.85	15273.9
		1196.39	15377.6
		1205	15482
		1213.66	15587.1
		1222.39	15692.9
		1231.18	15799.4
		1240.04	15906.6
		1248.96	16014.6
		1257.94	16123.3
		1266.99	16232.7
		1276.1	16342.9
		1285.28	16453.8
		1294.52	16565.5
		1303.83	16677.9
		1313.21	16791.1
		1322.65	16905.1
		1332.16	17019.8
		1341.74	17135.4
		1351.39	17251.7
		1361.11	17368.8
		1370.9	17486.6
		1380.76	17605.3
		1390.69	17724.8
		1400.69	17845.1
		1410.77	17966.3
		1420.91	18088.2
		1431.13	18211
		1441.43	18334.6
		1451.79	18459
		1462.23	18584.3
		1472.75	18710.5
		1483.34	18837.5
		1494.01	18965.3
		1504.76	19094
		1515.58	19223.6
		1526.48	19354.1
		1537.46	19485.5
		1548.51	19617.7
		1559.65	19750.9
		1570.87	19884.9
		1582.17	20019.9
		1593.54	20155.8
		1605.01	20292.6
		1616.55	20430.3
		1628.17	20569
		1639.88	20708.6
		1651.68	20849.2
		1663.56	20990.7
		1675.52	21133.2
		1687.57	21276.6
		1699.71	21421
		1711.93	21566.4
		1724.24	21712.8
		1736.65	21860.2
		1749.14	22008.5
		1761.72	22157.9
		1774.39	22308.3
		1787.15	22459.7
		1800	22612.2

## Sheet: Figure 4b
Luminance as a function of current density								external quantum efficiency as a function of current density
Current density mA/cm2	Luminance cd/m2	Fitted Curves Plot		Fitted Curves Plot				Current density mA/cm2	EQE(%)
0.17908	1.521	0.1	0.62922	11	952.548			1.9236	2.11248
0.41966	11.79	0.10041	0.63396	11.048	955.701			7.5008	2.3264
1.9236	129.9	0.10082	0.63874	11.0962	958.864			19.6697	2.14734
7.5008	558.4	0.10123	0.64355	11.1446	962.037			40.726	1.93962
19.6697	1353	0.10165	0.64839	11.1931	965.221			73.194	1.75742
40.726	2533	0.10206	0.65328	11.242	968.415			117.571	1.607
73.194	4129	0.10248	0.6582	11.291	971.62			175.142	1.47971
117.571	6071	0.1029	0.66316	11.3402	974.836			243.977	1.37607
175.142	8336	0.10332	0.66815	11.3897	978.062			320.589	1.29289
243.977	10810	0.10374	0.67318	11.4394	981.299			408.393	1.15351
320.589	13360	0.10417	0.67825	11.4893	984.547			494.865	1.09485
408.393	15200	0.10459	0.68336	11.5394	987.805			553.54	0.96604
494.865	16500	0.10502	0.68851	11.5897	991.074			641.476	0.90019
553.54	17290	0.10545	0.69369	11.6402	994.354
641.476	18690	0.10588	0.69892	11.691	997.645
		0.10631	0.70418	11.742	1000.95
		0.10675	0.70948	11.7932	1004.26
		0.10719	0.71483	11.8446	1007.58
		0.10762	0.72021	11.8963	1010.92
		0.10806	0.72564	11.9482	1014.26
		0.10851	0.7311	12.0003	1017.62
		0.10895	0.73661	12.0526	1020.99
		0.1094	0.74216	12.1052	1024.37
		0.10984	0.74774	12.158	1027.76
		0.11029	0.75338	12.211	1031.16
		0.11074	0.75905	12.2642	1034.57
		0.1112	0.76477	12.3177	1037.99
		0.11165	0.77053	12.3714	1041.43
		0.11211	0.77633	12.4254	1044.88
		0.11257	0.78218	12.4796	1048.33
		0.11303	0.78807	12.534	1051.8
		0.11349	0.794	12.5887	1055.29
		0.11395	0.79998	12.6436	1058.78
		0.11442	0.80601	12.6987	1062.28
		0.11489	0.81208	12.7541	1065.8
		0.11536	0.81819	12.8097	1069.32
		0.11583	0.82436	12.8656	1072.86
		0.1163	0.83057	12.9217	1076.41
		0.11678	0.83682	12.978	1079.98
		0.11726	0.84312	13.0346	1083.55
		0.11773	0.84947	13.0915	1087.14
		0.11822	0.85587	13.1486	1090.73
		0.1187	0.86232	13.2059	1094.34
		0.11919	0.86881	13.2635	1097.97
		0.11967	0.87535	13.3214	1101.6
		0.12016	0.88195	13.3795	1105.25
		0.12065	0.88859	13.4378	1108.9
		0.12115	0.89528	13.4964	1112.57
		0.12164	0.90203	13.5553	1116.26
		0.12214	0.90882	13.6144	1119.95
		0.12264	0.91566	13.6738	1123.66
		0.12314	0.92256	13.7334	1127.38
		0.12364	0.92951	13.7933	1131.11
		0.12415	0.93651	13.8535	1134.85
		0.12466	0.94356	13.9139	1138.61
		0.12517	0.95067	13.9746	1142.37
		0.12568	0.95783	14.0355	1146.15
		0.12619	0.96504	14.0967	1149.95
		0.12671	0.97231	14.1582	1153.75
		0.12723	0.97963	14.2199	1157.57
		0.12775	0.98701	14.282	1161.4
		0.12827	0.99444	14.3442	1165.25
		0.1288	1.00193	14.4068	1169.1
		0.12932	1.00948	14.4696	1172.97
		0.12985	1.01708	14.5327	1176.85
		0.13038	1.02474	14.5961	1180.75
		0.13092	1.03246	14.6598	1184.66
		0.13145	1.04024	14.7237	1188.58
		0.13199	1.04807	14.7879	1192.51
		0.13253	1.05597	14.8524	1196.46
		0.13307	1.06392	14.9172	1200.42
		0.13362	1.07193	14.9822	1204.39
		0.13416	1.08	15.0476	1208.38
		0.13471	1.08814	15.1132	1212.38
		0.13526	1.09633	15.1791	1216.39
		0.13581	1.10459	15.2453	1220.41
		0.13637	1.11291	15.3118	1224.45
		0.13693	1.12129	15.3786	1228.5
		0.13749	1.12974	15.4457	1232.57
		0.13805	1.13824	15.513	1236.65
		0.13861	1.14682	15.5807	1240.74
		0.13918	1.15545	15.6486	1244.85
		0.13975	1.16416	15.7169	1248.97
		0.14032	1.17292	15.7854	1253.1
		0.1409	1.18176	15.8543	1257.25
		0.14147	1.19066	15.9234	1261.41
		0.14205	1.19963	15.9928	1265.58
		0.14263	1.20866	16.0626	1269.77
		0.14322	1.21776	16.1326	1273.98
		0.1438	1.22694	16.203	1278.19
		0.14439	1.23618	16.2737	1282.42
		0.14498	1.24549	16.3446	1286.67
		0.14557	1.25487	16.4159	1290.92
		0.14617	1.26432	16.4875	1295.2
		0.14677	1.27384	16.5594	1299.48
		0.14737	1.28343	16.6316	1303.78
		0.14797	1.2931	16.7042	1308.1
		0.14857	1.30284	16.777	1312.43
		0.14918	1.31265	16.8502	1316.77
		0.14979	1.32254	16.9237	1321.13
		0.15041	1.3325	16.9975	1325.5
		0.15102	1.34253	17.0716	1329.89
		0.15164	1.35265	17.146	1334.29
		0.15226	1.36283	17.2208	1338.71
		0.15288	1.3731	17.2959	1343.14
		0.15351	1.38344	17.3714	1347.58
		0.15413	1.39386	17.4471	1352.04
		0.15476	1.40436	17.5232	1356.52
		0.1554	1.41493	17.5996	1361
		0.15603	1.42559	17.6764	1365.51
		0.15667	1.43633	17.7535	1370.03
		0.15731	1.44714	17.8309	1374.56
		0.15796	1.45804	17.9087	1379.11
		0.1586	1.46902	17.9868	1383.68
		0.15925	1.48009	18.0652	1388.26
		0.1599	1.49123	18.144	1392.85
		0.16056	1.50247	18.2231	1397.46
		0.16121	1.51378	18.3026	1402.08
		0.16187	1.52518	18.3824	1406.72
		0.16253	1.53667	18.4626	1411.38
		0.1632	1.54824	18.5431	1416.05
		0.16387	1.5599	18.624	1420.74
		0.16454	1.57165	18.7052	1425.44
		0.16521	1.58349	18.7868	1430.16
		0.16588	1.59541	18.8687	1434.89
		0.16656	1.60743	18.951	1439.64
		0.16724	1.61954	19.0337	1444.4
		0.16793	1.63173	19.1167	1449.18
		0.16861	1.64402	19.2	1453.98
		0.1693	1.6564	19.2838	1458.79
		0.17	1.66888	19.3679	1463.62
		0.17069	1.68145	19.4523	1468.46
		0.17139	1.69411	19.5372	1473.32
		0.17209	1.70687	19.6224	1478.2
		0.1728	1.71973	19.708	1483.09
		0.1735	1.73268	19.7939	1488
		0.17421	1.74573	19.8802	1492.92
		0.17492	1.75888	19.9669	1497.87
		0.17564	1.77212	20.054	1502.82
		0.17636	1.78547	20.1415	1507.8
		0.17708	1.79892	20.2293	1512.79
		0.1778	1.81247	20.3175	1517.79
		0.17853	1.82612	20.4061	1522.82
		0.17926	1.83987	20.4951	1527.86
		0.17999	1.85373	20.5845	1532.91
		0.18073	1.86769	20.6743	1537.99
		0.18147	1.88175	20.7645	1543.08
		0.18221	1.89593	20.855	1548.18
		0.18296	1.91021	20.946	1553.31
		0.18371	1.92459	21.0373	1558.45
		0.18446	1.93909	21.1291	1563.6
		0.18521	1.95369	21.2212	1568.78
		0.18597	1.96841	21.3137	1573.97
		0.18673	1.98323	21.4067	1579.18
		0.18749	1.99817	21.5001	1584.41
		0.18826	2.01322	21.5938	1589.65
		0.18903	2.02838	21.688	1594.91
		0.1898	2.04366	21.7826	1600.19
		0.19058	2.05905	21.8776	1605.49
		0.19136	2.07456	21.973	1610.8
		0.19214	2.09018	22.0688	1616.13
		0.19293	2.10592	22.1651	1621.48
		0.19372	2.12178	22.2617	1626.84
		0.19451	2.13776	22.3588	1632.23
		0.1953	2.15386	22.4563	1637.63
		0.1961	2.17008	22.5543	1643.05
		0.1969	2.18643	22.6526	1648.49
		0.19771	2.2029	22.7514	1653.94
		0.19852	2.21949	22.8507	1659.42
		0.19933	2.2362	22.9503	1664.91
		0.20015	2.25304	23.0504	1670.42
		0.20096	2.27001	23.1509	1675.95
		0.20179	2.28711	23.2519	1681.49
		0.20261	2.30433	23.3533	1687.06
		0.20344	2.32169	23.4551	1692.64
		0.20427	2.33918	23.5574	1698.24
		0.20511	2.35679	23.6602	1703.86
		0.20595	2.37454	23.7634	1709.5
		0.20679	2.39243	23.867	1715.16
		0.20763	2.41045	23.9711	1720.84
		0.20848	2.4286	24.0756	1726.53
		0.20934	2.44689	24.1806	1732.25
		0.21019	2.46532	24.2861	1737.98
		0.21105	2.48389	24.392	1743.73
		0.21192	2.50259	24.4984	1749.5
		0.21278	2.52144	24.6052	1755.29
		0.21365	2.54043	24.7125	1761.1
		0.21453	2.55957	24.8203	1766.93
		0.2154	2.57884	24.9285	1772.78
		0.21628	2.59826	25.0373	1778.64
		0.21717	2.61783	25.1465	1784.53
		0.21806	2.63755	25.2561	1790.44
		0.21895	2.65741	25.3663	1796.36
		0.21984	2.67743	25.4769	1802.31
		0.22074	2.69759	25.588	1808.27
		0.22165	2.71791	25.6996	1814.26
		0.22255	2.73838	25.8117	1820.26
		0.22346	2.759	25.9243	1826.29
		0.22438	2.77978	26.0373	1832.33
		0.2253	2.80072	26.1509	1838.39
		0.22622	2.82181	26.2649	1844.48
		0.22714	2.84307	26.3795	1850.58
		0.22807	2.86448	26.4945	1856.71
		0.229	2.88605	26.6101	1862.85
		0.22994	2.90779	26.7261	1869.02
		0.23088	2.92969	26.8427	1875.2
		0.23183	2.95175	26.9597	1881.41
		0.23277	2.97398	27.0773	1887.64
		0.23373	2.99638	27.1954	1893.88
		0.23468	3.01895	27.314	1900.15
		0.23564	3.04169	27.4331	1906.44
		0.2366	3.06459	27.5527	1912.75
		0.23757	3.08768	27.6729	1919.08
		0.23854	3.11093	27.7936	1925.43
		0.23952	3.13436	27.9148	1931.8
		0.2405	3.15797	28.0366	1938.2
		0.24148	3.18175	28.1588	1944.61
		0.24247	3.20571	28.2816	1951.05
		0.24346	3.22986	28.405	1957.5
		0.24446	3.25418	28.5288	1963.98
		0.24546	3.27869	28.6533	1970.48
		0.24646	3.30338	28.7782	1977
		0.24747	3.32826	28.9037	1983.54
		0.24848	3.35333	29.0298	1990.11
		0.2495	3.37859	29.1564	1996.7
		0.25052	3.40403	29.2836	2003.3
		0.25154	3.42967	29.4113	2009.93
		0.25257	3.4555	29.5395	2016.59
		0.25361	3.48152	29.6684	2023.26
		0.25464	3.50775	29.7978	2029.96
		0.25568	3.53416	29.9277	2036.67
		0.25673	3.56078	30.0582	2043.41
		0.25778	3.5876	30.1893	2050.18
		0.25883	3.61462	30.321	2056.96
		0.25989	3.64184	30.4532	2063.77
		0.26096	3.66927	30.586	2070.6
		0.26202	3.69691	30.7194	2077.45
		0.26309	3.72475	30.8534	2084.33
		0.26417	3.7528	30.9879	2091.23
		0.26525	3.78107	31.1231	2098.15
		0.26634	3.80954	31.2588	2105.09
		0.26743	3.83823	31.3951	2112.06
		0.26852	3.86714	31.5321	2119.05
		0.26962	3.89627	31.6696	2126.06
		0.27072	3.92561	31.8077	2133.1
		0.27183	3.95518	31.9464	2140.16
		0.27294	3.98497	32.0857	2147.24
		0.27406	4.01498	32.2257	2154.35
		0.27518	4.04522	32.3662	2161.48
		0.2763	4.07568	32.5074	2168.63
		0.27743	4.10638	32.6491	2175.81
		0.27857	4.13731	32.7915	2183.01
		0.27971	4.16847	32.9345	2190.23
		0.28085	4.19986	33.0782	2197.48
		0.282	4.23149	33.2224	2204.75
		0.28315	4.26336	33.3673	2212.05
		0.28431	4.29547	33.5128	2219.37
		0.28547	4.32782	33.659	2226.72
		0.28664	4.36042	33.8058	2234.08
		0.28781	4.39326	33.9532	2241.48
		0.28899	4.42634	34.1013	2248.9
		0.29017	4.45968	34.25	2256.34
		0.29136	4.49327	34.3994	2263.81
		0.29255	4.52711	34.5494	2271.3
		0.29375	4.56121	34.7001	2278.82
		0.29495	4.59556	34.8514	2286.36
		0.29615	4.63017	35.0034	2293.92
		0.29737	4.66504	35.1561	2301.52
		0.29858	4.70018	35.3094	2309.13
		0.2998	4.73557	35.4634	2316.78
		0.30103	4.77124	35.618	2324.44
		0.30226	4.80717	35.7734	2332.14
		0.3035	4.84338	35.9294	2339.85
		0.30474	4.87986	36.0861	2347.6
		0.30598	4.91661	36.2435	2355.37
		0.30724	4.95364	36.4015	2363.16
		0.30849	4.99095	36.5603	2370.98
		0.30975	5.02854	36.7197	2378.83
		0.31102	5.06641	36.8799	2386.7
		0.31229	5.10457	37.0407	2394.6
		0.31357	5.14301	37.2022	2402.53
		0.31485	5.18175	37.3645	2410.48
		0.31614	5.22077	37.5275	2418.46
		0.31743	5.26009	37.6911	2426.46
		0.31873	5.29971	37.8555	2434.49
		0.32004	5.33962	38.0206	2442.55
		0.32134	5.37984	38.1864	2450.63
		0.32266	5.42036	38.3529	2458.74
		0.32398	5.46118	38.5202	2466.88
		0.3253	5.50231	38.6882	2475.04
		0.32663	5.54375	38.8569	2483.23
		0.32797	5.5855	39.0264	2491.45
		0.32931	5.62757	39.1966	2499.7
		0.33066	5.66995	39.3675	2507.97
		0.33201	5.71266	39.5392	2516.27
		0.33337	5.75568	39.7116	2524.6
		0.33473	5.79903	39.8848	2532.95
		0.3361	5.8427	40.0588	2541.34
		0.33748	5.88671	40.2335	2549.75
		0.33886	5.93104	40.4089	2558.18
		0.34024	5.97571	40.5852	2566.65
		0.34163	6.02072	40.7622	2575.15
		0.34303	6.06606	40.94	2583.67
		0.34443	6.11175	41.1185	2592.22
		0.34584	6.15778	41.2978	2600.8
		0.34726	6.20416	41.4779	2609.4
		0.34868	6.25088	41.6588	2618.04
		0.3501	6.29796	41.8405	2626.71
		0.35153	6.3454	42.023	2635.4
		0.35297	6.39319	42.2062	2644.12
		0.35442	6.44134	42.3903	2652.87
		0.35587	6.48985	42.5752	2661.65
		0.35732	6.53873	42.7609	2670.46
		0.35878	6.58797	42.9474	2679.3
		0.36025	6.63759	43.1347	2688.16
		0.36172	6.68758	43.3228	2697.06
		0.3632	6.73795	43.5117	2705.99
		0.36469	6.78869	43.7015	2714.94
		0.36618	6.83982	43.8921	2723.93
		0.36768	6.89134	44.0835	2732.94
		0.36918	6.94324	44.2757	2741.99
		0.37069	6.99553	44.4688	2751.06
		0.37221	7.04822	44.6628	2760.17
		0.37373	7.1013	44.8576	2769.3
		0.37526	7.15478	45.0532	2778.47
		0.37679	7.20867	45.2497	2787.66
		0.37833	7.26296	45.447	2796.89
		0.37988	7.31766	45.6452	2806.14
		0.38144	7.37278	45.8443	2815.43
		0.383	7.4283	46.0442	2824.75
		0.38456	7.48425	46.245	2834.1
		0.38613	7.54062	46.4467	2843.48
		0.38771	7.59741	46.6493	2852.89
		0.3893	7.65463	46.8527	2862.33
		0.39089	7.71228	47.057	2871.8
		0.39249	7.77036	47.2623	2881.31
		0.3941	7.82889	47.4684	2890.84
		0.39571	7.88785	47.6754	2900.41
		0.39733	7.94726	47.8833	2910.01
		0.39895	8.00711	48.0922	2919.64
		0.40058	8.06741	48.3019	2929.3
		0.40222	8.12817	48.5125	2939
		0.40387	8.18939	48.7241	2948.72
		0.40552	8.25107	48.9366	2958.48
		0.40718	8.31321	49.15	2968.27
		0.40884	8.37582	49.3644	2978.1
		0.41051	8.4389	49.5797	2987.95
		0.41219	8.50246	49.7959	2997.84
		0.41388	8.5665	50.0131	3007.76
		0.41557	8.63102	50.2312	3017.72
		0.41727	8.69602	50.4502	3027.7
		0.41898	8.76151	50.6703	3037.72
		0.42069	8.8275	50.8913	3047.78
		0.42241	8.89398	51.1132	3057.86
		0.42414	8.96097	51.3361	3067.98
		0.42587	9.02846	51.56	3078.14
		0.42762	9.09646	51.7849	3088.33
		0.42937	9.16497	52.0107	3098.55
		0.43112	9.23399	52.2375	3108.8
		0.43288	9.30354	52.4654	3119.09
		0.43466	9.37361	52.6942	3129.41
		0.43643	9.4442	52.924	3139.77
		0.43822	9.51533	53.1548	3150.16
		0.44001	9.587	53.3866	3160.59
		0.44181	9.6592	53.6194	3171.05
		0.44362	9.73195	53.8533	3181.54
		0.44543	9.80524	54.0881	3192.07
		0.44725	9.87909	54.324	3202.63
		0.44908	9.9535	54.5609	3213.23
		0.45092	10.0285	54.7989	3223.87
		0.45276	10.104	55.0379	3234.54
		0.45461	10.1801	55.2779	3245.24
		0.45647	10.2568	55.519	3255.98
		0.45834	10.334	55.7611	3266.76
		0.46022	10.4118	56.0043	3277.57
		0.4621	10.4902	56.2485	3288.42
		0.46399	10.5693	56.4939	3299.3
		0.46589	10.6489	56.7402	3310.22
		0.46779	10.7291	56.9877	3321.17
		0.4697	10.8099	57.2362	3332.16
		0.47163	10.8913	57.4858	3343.19
		0.47355	10.9733	57.7365	3354.26
		0.47549	11.0559	57.9883	3365.36
		0.47744	11.1392	58.2412	3376.5
		0.47939	11.2231	58.4952	3387.67
		0.48135	11.3076	58.7503	3398.88
		0.48332	11.3928	59.0066	3410.13
		0.48529	11.4786	59.2639	3421.42
		0.48728	11.5651	59.5224	3432.74
		0.48927	11.6522	59.782	3444.1
		0.49127	11.7399	60.0427	3455.5
		0.49328	11.8283	60.3045	3466.93
		0.4953	11.9174	60.5675	3478.41
		0.49733	12.0072	60.8317	3489.92
		0.49936	12.0976	61.097	3501.47
		0.5014	12.1887	61.3634	3513.06
		0.50345	12.2805	61.631	3524.69
		0.50551	12.373	61.8998	3536.35
		0.50758	12.4662	62.1698	3548.05
		0.50966	12.5601	62.4409	3559.8
		0.51174	12.6547	62.7132	3571.58
		0.51383	12.75	62.9867	3583.4
		0.51594	12.846	63.2614	3595.26
		0.51805	12.9428	63.5373	3607.16
		0.52016	13.0403	63.8144	3619.09
		0.52229	13.1385	64.0927	3631.07
		0.52443	13.2374	64.3722	3643.09
		0.52657	13.3371	64.653	3655.15
		0.52873	13.4375	64.935	3667.24
		0.53089	13.5388	65.2181	3679.38
		0.53306	13.6407	65.5026	3691.56
		0.53524	13.7435	65.7882	3703.77
		0.53743	13.847	66.0751	3716.03
		0.53963	13.9513	66.3633	3728.33
		0.54183	14.0563	66.6527	3740.67
		0.54405	14.1622	66.9434	3753.05
		0.54628	14.2689	67.2354	3765.47
		0.54851	14.3763	67.5286	3777.93
		0.55075	14.4846	67.8231	3790.43
		0.55301	14.5937	68.1189	3802.98
		0.55527	14.7036	68.416	3815.56
		0.55754	14.8143	68.7143	3828.19
		0.55982	14.9259	69.014	3840.86
		0.56211	15.0383	69.315	3853.57
		0.56441	15.1516	69.6173	3866.33
		0.56672	15.2657	69.9209	3879.12
		0.56903	15.3807	70.2258	3891.96
		0.57136	15.4965	70.5321	3904.84
		0.5737	15.6132	70.8397	3917.76
		0.57604	15.7308	71.1487	3930.73
		0.5784	15.8493	71.459	3943.74
		0.58077	15.9687	71.7706	3956.79
		0.58314	16.0889	72.0836	3969.89
		0.58553	16.2101	72.398	3983.02
		0.58792	16.3322	72.7137	3996.21
		0.59033	16.4552	73.0308	4009.43
		0.59274	16.5791	73.3493	4022.7
		0.59516	16.704	73.6692	4036.01
		0.5976	16.8298	73.9905	4049.37
		0.60004	16.9565	74.3132	4062.77
		0.6025	17.0843	74.6373	4076.22
		0.60496	17.2129	74.9628	4089.71
		0.60744	17.3426	75.2897	4103.24
		0.60992	17.4732	75.6181	4116.82
		0.61241	17.6048	75.9479	4130.45
		0.61492	17.7374	76.2791	4144.12
		0.61743	17.871	76.6117	4157.83
		0.61996	18.0055	76.9458	4171.59
		0.62249	18.1411	77.2814	4185.4
		0.62504	18.2778	77.6185	4199.25
		0.6276	18.4154	77.957	4213.15
		0.63016	18.5541	78.2969	4227.09
		0.63274	18.6939	78.6384	4241.08
		0.63533	18.8347	78.9814	4255.12
		0.63793	18.9765	79.3258	4269.2
		0.64054	19.1194	79.6718	4283.33
		0.64316	19.2634	80.0192	4297.5
		0.64579	19.4085	80.3682	4311.73
		0.64843	19.5547	80.7187	4326
		0.65108	19.702	81.0708	4340.31
		0.65374	19.8503	81.4243	4354.68
		0.65642	19.9999	81.7794	4369.09
		0.6591	20.1505	82.1361	4383.55
		0.6618	20.3023	82.4943	4398.06
		0.6645	20.4551	82.8541	4412.61
		0.66722	20.6092	83.2154	4427.22
		0.66995	20.7644	83.5783	4441.87
		0.67269	20.9208	83.9428	4456.57
		0.67544	21.0784	84.3089	4471.32
		0.6782	21.2371	84.6766	4486.12
		0.68098	21.3971	85.0459	4500.96
		0.68376	21.5582	85.4168	4515.86
		0.68656	21.7206	85.7893	4530.8
		0.68937	21.8842	86.1634	4545.8
		0.69219	22.049	86.5392	4560.84
		0.69502	22.2151	86.9166	4575.94
		0.69786	22.3824	87.2957	4591.08
		0.70072	22.5509	87.6764	4606.28
		0.70358	22.7208	88.0588	4621.52
		0.70646	22.8919	88.4428	4636.82
		0.70935	23.0643	88.8285	4652.16
		0.71225	23.238	89.2159	4667.56
		0.71516	23.413	89.605	4683
		0.71809	23.5894	89.9958	4698.5
		0.72103	23.767	90.3883	4714.05
		0.72397	23.946	90.7825	4729.65
		0.72693	24.1264	91.1784	4745.31
		0.72991	24.3081	91.576	4761.01
		0.73289	24.4912	91.9754	4776.77
		0.73589	24.6756	92.3765	4792.58
		0.7389	24.8615	92.7794	4808.44
		0.74192	25.0487	93.184	4824.35
		0.74496	25.2374	93.5904	4840.32
		0.748	25.4274	93.9986	4856.34
		0.75106	25.6189	94.4085	4872.41
		0.75414	25.8119	94.8203	4888.53
		0.75722	26.0063	95.2338	4904.71
		0.76032	26.2022	95.6491	4920.95
		0.76343	26.3995	96.0663	4937.23
		0.76655	26.5983	96.4852	4953.57
		0.76968	26.7986	96.906	4969.97
		0.77283	27.0005	97.3286	4986.41
		0.77599	27.2038	97.7531	5002.92
		0.77917	27.4087	98.1794	5019.47
		0.78235	27.6151	98.6076	5036.09
		0.78555	27.8231	99.0376	5052.75
		0.78877	28.0327	99.4696	5069.47
		0.79199	28.2438	99.9034	5086.25
		0.79523	28.4565	100.339	5103.09
		0.79848	28.6708	100.777	5119.97
		0.80175	28.8868	101.216	5136.92
		0.80503	29.1043	101.658	5153.92
		0.80832	29.3235	102.101	5170.98
		0.81163	29.5444	102.546	5188.09
		0.81495	29.7669	102.993	5205.26
		0.81828	29.9911	103.443	5222.49
		0.82163	30.217	103.894	5239.77
		0.82499	30.4445	104.347	5257.11
		0.82836	30.6738	104.802	5274.51
		0.83175	30.9048	105.259	5291.97
		0.83515	31.1376	105.718	5309.48
		0.83857	31.3721	106.179	5327.05
		0.842	31.6084	106.642	5344.68
		0.84544	31.8465	107.107	5362.37
		0.8489	32.0863	107.574	5380.12
		0.85237	32.328	108.044	5397.92
		0.85586	32.5714	108.515	5415.79
		0.85936	32.8167	108.988	5433.71
		0.86287	33.0639	109.463	5451.69
		0.8664	33.3129	109.941	5469.74
		0.86994	33.5638	110.42	5487.84
		0.8735	33.8166	110.902	5506
		0.87707	34.0713	111.385	5524.22
		0.88066	34.3279	111.871	5542.51
		0.88426	34.5864	112.359	5560.85
		0.88788	34.8469	112.849	5579.25
		0.89151	35.1094	113.341	5597.72
		0.89516	35.3738	113.835	5616.24
		0.89882	35.6402	114.332	5634.83
		0.90249	35.9086	114.831	5653.48
		0.90619	36.1791	115.331	5672.19
		0.90989	36.4516	115.834	5690.96
		0.91361	36.7261	116.34	5709.8
		0.91735	37.0027	116.847	5728.69
		0.9211	37.2814	117.356	5747.65
		0.92487	37.5622	117.868	5766.67
		0.92865	37.8451	118.382	5785.76
		0.93245	38.1301	118.899	5804.91
		0.93626	38.4173	119.417	5824.12
		0.94009	38.7066	119.938	5843.39
		0.94394	38.9981	120.461	5862.73
		0.9478	39.2918	120.986	5882.13
		0.95168	39.5878	121.514	5901.6
		0.95557	39.8859	122.044	5921.13
		0.95948	40.1863	122.576	5940.73
		0.9634	40.489	123.111	5960.39
		0.96734	40.7939	123.648	5980.12
		0.9713	41.1011	124.187	5999.91
		0.97527	41.4107	124.729	6019.76
		0.97926	41.7226	125.273	6039.69
		0.98326	42.0368	125.819	6059.67
		0.98728	42.3534	126.368	6079.73
		0.99132	42.6724	126.919	6099.85
		0.99538	42.9938	127.472	6120.04
		0.99945	43.3176	128.028	6140.29
		1.00354	43.6438	128.586	6160.61
		1.00764	43.9725	129.147	6181
		1.01176	44.3037	129.71	6201.46
		1.0159	44.6374	130.276	6221.98
		1.02005	44.9736	130.844	6242.57
		1.02423	45.3123	131.415	6263.23
		1.02842	45.6536	131.988	6283.96
		1.03262	45.9974	132.564	6304.76
		1.03685	46.3438	133.142	6325.63
		1.04109	46.6929	133.723	6346.56
		1.04534	47.0445	134.306	6367.56
		1.04962	47.3988	134.891	6388.64
		1.05391	47.7558	135.48	6409.78
		1.05822	48.1155	136.071	6430.99
		1.06255	48.4779	136.664	6452.28
		1.0669	48.843	137.26	6473.63
		1.07126	49.2108	137.859	6495.06
		1.07564	49.5815	138.46	6516.55
		1.08004	49.9549	139.064	6538.12
		1.08446	50.3311	139.67	6559.76
		1.08889	50.7102	140.279	6581.47
		1.09335	51.0921	140.891	6603.25
		1.09782	51.4769	141.506	6625.1
		1.10231	51.8646	142.123	6647.03
		1.10682	52.2552	142.743	6669.03
		1.11134	52.6488	143.365	6691.1
		1.11589	53.0453	143.99	6713.24
		1.12045	53.4448	144.618	6735.46
		1.12504	53.8473	145.249	6757.75
		1.12964	54.2529	145.882	6780.11
		1.13426	54.6615	146.519	6802.55
		1.1389	55.0732	147.158	6825.07
		1.14355	55.4879	147.799	6847.65
		1.14823	55.9058	148.444	6870.32
		1.15293	56.3269	149.091	6893.05
		1.15764	56.7511	149.742	6915.87
		1.16238	57.1785	150.395	6938.76
		1.16713	57.6092	151.051	6961.72
		1.17191	58.0431	151.709	6984.76
		1.1767	58.4802	152.371	7007.88
		1.18151	58.9207	153.035	7031.07
		1.18634	59.3644	153.703	7054.34
		1.1912	59.8115	154.373	7077.68
		1.19607	60.262	155.046	7101.11
		1.20096	60.7158	155.723	7124.61
		1.20587	61.1731	156.402	7148.19
		1.2108	61.6338	157.084	7171.85
		1.21576	62.098	157.769	7195.58
		1.22073	62.5657	158.457	7219.39
		1.22572	63.0369	159.148	7243.29
		1.23073	63.5117	159.842	7267.26
		1.23577	63.99	160.539	7291.31
		1.24082	64.472	161.239	7315.44
		1.2459	64.9575	161.943	7339.65
		1.25099	65.4468	162.649	7363.94
		1.25611	65.9397	163.358	7388.31
		1.26125	66.4363	164.071	7412.76
		1.2664	66.9367	164.786	7437.3
		1.27158	67.4408	165.505	7461.91
		1.27679	67.9487	166.227	7486.61
		1.28201	68.4605	166.951	7511.38
		1.28725	68.9761	167.68	7536.24
		1.29252	69.4956	168.411	7561.18
		1.2978	70.019	169.145	7586.21
		1.30311	70.5463	169.883	7611.31
		1.30844	71.0776	170.624	7636.5
		1.31379	71.6129	171.368	7661.78
		1.31916	72.1523	172.115	7687.13
		1.32456	72.6957	172.866	7712.58
		1.32998	73.2432	173.62	7738.1
		1.33542	73.7948	174.377	7763.71
		1.34088	74.3506	175.138	7789.4
		1.34636	74.9106	175.901	7815.18
		1.35187	75.4748	176.669	7841.05
		1.3574	76.0432	177.439	7867
		1.36295	76.6159	178.213	7893.03
		1.36852	77.193	178.99	7919.16
		1.37412	77.7743	179.771	7945.36
		1.37974	78.3601	180.555	7971.66
		1.38538	78.9502	181.342	7998.04
		1.39105	79.5449	182.133	8024.51
		1.39674	80.144	182.927	8051.07
		1.40245	80.7476	183.725	8077.71
		1.40819	81.3557	184.526	8104.45
		1.41395	81.9684	185.331	8131.27
		1.41973	82.5858	186.139	8158.18
		1.42554	83.2078	186.951	8185.18
		1.43137	83.8344	187.766	8212.27
		1.43722	84.4658	188.585	8239.45
		1.4431	85.102	189.408	8266.72
		1.449	85.7429	190.234	8294.07
		1.45493	86.3887	191.063	8321.52
		1.46088	87.0393	191.897	8349.06
		1.46685	87.6949	192.734	8376.7
		1.47285	88.3553	193.574	8404.42
		1.47888	89.0208	194.418	8432.23
		1.48493	89.6912	195.266	8460.14
		1.491	90.3667	196.118	8488.14
		1.4971	91.0473	196.973	8516.23
		1.50322	91.7331	197.832	8544.42
		1.50937	92.4239	198.695	8572.69
		1.51554	93.12	199.562	8601.06
		1.52174	93.8213	200.432	8629.53
		1.52796	94.528	201.306	8658.09
		1.53421	95.2399	202.184	8686.74
		1.54049	95.9572	203.066	8715.49
		1.54679	96.6799	203.951	8744.34
		1.55312	97.408	204.841	8773.28
		1.55947	98.1417	205.734	8802.31
		1.56585	98.8808	206.631	8831.44
		1.57225	99.6255	207.532	8860.67
		1.57868	100.376	208.438	8890
		1.58514	101.132	209.347	8919.42
		1.59162	101.893	210.26	8948.94
		1.59813	102.661	211.177	8978.55
		1.60467	103.434	212.098	9008.27
		1.61123	104.213	213.023	9038.08
		1.61782	104.998	213.952	9067.99
		1.62444	105.789	214.885	9098
		1.63108	106.586	215.822	9128.11
		1.63775	107.388	216.763	9158.32
		1.64445	108.197	217.708	9188.63
		1.65118	109.012	218.658	9219.04
		1.65793	109.833	219.611	9249.55
		1.66471	110.66	220.569	9280.16
		1.67152	111.494	221.531	9310.88
		1.67835	112.333	222.497	9341.69
		1.68522	113.179	223.468	9372.61
		1.69211	114.032	224.442	9403.63
		1.69903	114.891	225.421	9434.75
		1.70598	115.756	226.404	9465.97
		1.71296	116.628	227.392	9497.3
		1.71996	117.506	228.383	9528.73
		1.727	118.391	229.379	9560.27
		1.73406	119.283	230.38	9591.91
		1.74115	120.181	231.384	9623.65
		1.74828	121.086	232.393	9655.5
		1.75543	121.998	233.407	9687.46
		1.76261	122.917	234.425	9719.52
		1.76981	123.843	235.447	9751.68
		1.77705	124.775	236.474	9783.96
		1.78432	125.715	237.505	9816.34
		1.79162	126.662	238.541	9848.83
		1.79895	127.616	239.582	9881.42
		1.8063	128.577	240.626	9914.12
		1.81369	129.545	241.676	9946.93
		1.82111	130.521	242.73	9979.85
		1.82856	131.504	243.788	10012.9
		1.83604	132.495	244.852	10046
		1.84355	133.492	245.919	10079.3
		1.85109	134.498	246.992	10112.6
		1.85866	135.511	248.069	10146.1
		1.86626	136.531	249.151	10179.7
		1.87389	137.56	250.238	10213.4
		1.88156	138.596	251.329	10247.2
		1.88925	139.64	252.425	10281.1
		1.89698	140.691	253.526	10315.1
		1.90474	141.751	254.632	10349.2
		1.91253	142.818	255.742	10383.5
		1.92035	143.894	256.857	10417.9
		1.9282	144.978	257.978	10452.3
		1.93609	146.07	259.103	10486.9
		1.94401	147.17	260.233	10521.6
		1.95196	148.278	261.368	10556.5
		1.95994	149.395	262.507	10591.4
		1.96796	150.52	263.652	10626.4
		1.97601	151.654	264.802	10661.6
		1.98409	152.796	265.957	10696.9
		1.9922	153.947	267.117	10732.3
		2.00035	155.106	268.282	10767.8
		2.00853	156.274	269.452	10803.5
		2.01675	157.451	270.627	10839.2
		2.025	158.637	271.807	10875.1
		2.03328	159.832	272.993	10911.1
		2.0416	161.036	274.183	10947.2
		2.04995	162.248	275.379	10983.4
		2.05833	163.47	276.58	11019.8
		2.06675	164.702	277.786	11056.2
		2.0752	165.942	278.998	11092.8
		2.08369	167.192	280.214	11129.5
		2.09221	168.451	281.436	11166.4
		2.10077	169.72	282.664	11203.3
		2.10936	170.998	283.897	11240.4
		2.11799	172.286	285.135	11277.6
		2.12665	173.583	286.378	11314.9
		2.13535	174.891	287.627	11352.4
		2.14408	176.208	288.881	11389.9
		2.15285	177.535	290.141	11427.6
		2.16165	178.872	291.407	11465.5
		2.1705	180.219	292.678	11503.4
		2.17937	181.577	293.954	11541.5
		2.18829	182.944	295.236	11579.7
		2.19724	184.322	296.524	11618
		2.20622	185.71	297.817	11656.4
		2.21525	187.109	299.116	11695
		2.22431	188.518	300.42	11733.7
		2.2334	189.938	301.73	11772.6
		2.24254	191.368	303.046	11811.5
		2.25171	192.81	304.368	11850.6
		2.26092	194.262	305.695	11889.8
		2.27017	195.725	307.028	11929.2
		2.27945	197.199	308.367	11968.7
		2.28877	198.684	309.712	12008.3
		2.29814	200.181	311.063	12048
		2.30754	201.688	312.42	12087.9
		2.31697	203.207	313.782	12127.9
		2.32645	204.738	315.151	12168
		2.33596	206.28	316.525	12208.3
		2.34552	207.833	317.905	12248.7
		2.35511	209.398	319.292	12289.2
		2.36474	210.976	320.684	12329.9
		2.37442	212.565	322.083	12370.7
		2.38413	214.165	323.488	12411.7
		2.39388	215.778	324.898	12452.7
		2.40367	217.404	326.315	12493.9
		2.4135	219.041	327.738	12535.3
		2.42337	220.691	329.168	12576.8
		2.43328	222.353	330.603	12618.4
		2.44323	224.027	332.045	12660.2
		2.45323	225.715	333.493	12702.1
		2.46326	227.415	334.948	12744.1
		2.47334	229.127	336.408	12786.3
		2.48345	230.853	337.875	12828.6
		2.49361	232.592	339.349	12871.1
		2.50381	234.343	340.829	12913.6
		2.51405	236.108	342.315	12956.4
		2.52433	237.887	343.808	12999.3
		2.53465	239.678	345.308	13042.3
		2.54502	241.483	346.814	13085.5
		2.55543	243.302	348.326	13128.8
		2.56588	245.135	349.845	13172.2
		2.57638	246.981	351.371	13215.8
		2.58691	248.841	352.903	13259.5
		2.59749	250.715	354.442	13303.4
		2.60812	252.603	355.988	13347.4
		2.61878	254.506	357.541	13391.6
		2.62949	256.423	359.1	13435.9
		2.64025	258.354	360.666	13480.4
		2.65105	260.3	362.239	13525
		2.66189	262.26	363.819	13569.8
		2.67278	264.235	365.406	13614.7
		2.68371	266.225	366.999	13659.8
		2.69469	268.23	368.6	13705
		2.70571	270.25	370.207	13750.3
		2.71677	272.286	371.822	13795.8
		2.72788	274.337	373.443	13841.5
		2.73904	276.403	375.072	13887.3
		2.75024	278.484	376.708	13933.2
		2.76149	280.582	378.351	13979.4
		2.77279	282.695	380.001	14025.6
		2.78413	284.824	381.658	14072
		2.79551	286.969	383.322	14118.6
		2.80695	289.131	384.994	14165.3
		2.81843	291.308	386.673	14212.2
		2.82996	293.502	388.36	14259.3
		2.84153	295.713	390.053	14306.4
		2.85315	297.94	391.754	14353.8
		2.86482	300.184	393.463	14401.3
		2.87654	302.445	395.179	14449
		2.8883	304.722	396.902	14496.8
		2.90012	307.017	398.633	14544.8
		2.91198	309.33	400.372	14592.9
		2.92389	311.659	402.118	14641.2
		2.93585	314.007	403.872	14689.6
		2.94785	316.372	405.633	14738.3
		2.95991	318.754	407.402	14787
		2.97202	321.155	409.179	14836
		2.98417	323.574	410.963	14885.1
		2.99638	326.011	412.755	14934.3
		3.00863	328.466	414.556	14983.8
		3.02094	330.94	416.364	15033.4
		3.03329	333.432	418.179	15083.1
		3.0457	335.944	420.003	15133
		3.05815	338.474	421.835	15183.1
		3.07066	341.023	423.675	15233.4
		3.08322	343.591	425.522	15283.8
		3.09583	346.179	427.378	15334.4
		3.10849	348.786	429.242	15385.1
		3.12121	351.413	431.114	15436
		3.13397	354.06	432.994	15487.1
		3.14679	356.726	434.882	15538.4
		3.15966	359.413	436.779	15589.8
		3.17258	362.12	438.684	15641.4
		3.18556	364.847	440.597	15693.1
		3.19859	367.595	442.519	15745.1
		3.21167	370.364	444.448	15797.2
		3.22481	373.153	446.387	15849.5
		3.238	375.963	448.334	15901.9
		3.25124	378.795	450.289	15954.6
		3.26454	381.648	452.253	16007.4
		3.27789	384.522	454.225	16060.3
		3.29129	387.418	456.206	16113.5
		3.30476	390.336	458.196	16166.8
		3.31827	393.276	460.194	16220.3
		3.33184	396.238	462.201	16274
		3.34547	399.222	464.217	16327.9
		3.35915	402.229	466.241	16381.9
		3.37289	405.258	468.274	16436.1
		3.38669	408.31	470.317	16490.5
		3.40054	411.385	472.368	16545.1
		3.41445	414.484	474.428	16599.8
		3.42841	417.605	476.497	16654.8
		3.44243	420.751	478.575	16709.9
		3.45651	423.92	480.662	16765.2
		3.47065	427.112	482.758	16820.7
		3.48484	430.329	484.864	16876.3
		3.4991	433.57	486.978	16932.2
		3.51341	436.835	489.102	16988.2
		3.52778	440.125	491.235	17044.5
		3.54221	443.44	493.378	17100.9
		3.55669	446.78	495.529	17157.5
		3.57124	450.145	497.69	17214.2
		3.58585	453.535	499.861	17271.2
		3.60051	456.951	502.041	17328.4
		3.61524	460.392	504.23	17385.7
		3.63003	463.86	506.429	17443.3
		3.64487	467.353	508.638	17501
		3.65978	470.873	510.856	17558.9
		3.67475	474.42	513.084	17617
		3.68978	477.993	515.322	17675.3
		3.70487	481.593	517.569	17733.8
		3.72002	485.22	519.826	17792.5
		3.73524	488.874	522.094	17851.4
		3.75051	492.556	524.37	17910.5
		3.76585	496.266	526.657	17969.8
		3.78125	500.003	528.954	18029.2
		3.79672	503.769	531.261	18088.9
		3.81225	507.563	533.578	18148.8
		3.82784	511.386	535.905	18208.8
		3.8435	515.237	538.242	18269.1
		3.85922	519.118	540.59	18329.6
		3.875	523.028	542.947	18390.2
		3.89085	526.967	545.315	18451.1
		3.90676	530.936	547.693	18512.1
		3.92274	534.934	550.082	18573.4
		3.93878	538.963	552.481	18634.9
		3.95489	543.022	554.89	18696.5
		3.97107	547.112	557.31	18758.4
		3.98731	551.233	559.741	18820.5
		4.00362	555.384	562.182	18882.8
		4.01999	559.567	564.634	18945.3
		4.03643	563.781	567.096	19008
		4.05294	568.028	569.569	19070.9
		4.06952	572.306	572.053	19134
		4.08616	576.616	574.548	19197.3
		4.10288	580.959	577.054	19260.9
		4.11966	585.334	579.571	19324.6
		4.13651	589.743	582.098	19388.6
		4.15342	594.184	584.637	19452.7
		4.17041	598.659	587.186	19517.1
		4.18747	603.168	589.747	19581.7
		4.20459	607.711	592.319	19646.5
		4.22179	612.288	594.903	19711.5
		4.23906	616.899	597.497	19776.8
		4.2564	621.545	600.103	19842.2
		4.2738	626.226	602.72	19907.9
		4.29128	630.943	605.348	19973.8
		4.30884	635.695	607.989	20039.9
		4.32646	640.483	610.64	20106.2
		4.34415	645.306	613.303	20172.7
		4.36192	650.166	615.978	20239.5
		4.37976	655.063	618.664	20306.5
		4.39767	659.997	621.362	20373.7
		4.41566	664.967	624.072	20441.1
		4.43372	669.976	626.794	20508.8
		4.45185	675.021	629.528	20576.6
		4.47006	680.105	632.273	20644.7
		4.48834	685.228	635.03	20713.1
		4.5067	690.388	637.8	20781.6
		4.52513	695.588	640.581	20850.4
		4.54364	700.827	643.375	20919.4
		4.56222	706.105	646.181	20988.6
		4.58088	711.423	648.999	21058.1
		4.59962	716.781	651.83	21127.8
		4.61843	722.179	654.672	21197.7
		4.63732	727.619	657.527	21267.9
		4.65629	733.099	660.395	21338.2
		4.67533	738.62	663.275	21408.9
		4.69445	744.183	666.168	21479.7
		4.71365	749.788	669.073	21550.8
		4.73293	755.435	671.991	21622.1
		4.75229	761.124	674.922	21693.7
		4.77173	766.856	677.865	21765.5
		4.79124	772.632	680.821	21837.5
		4.81084	778.451	683.791	21909.8
		4.83051	784.314	686.773	21982.3
		4.85027	790.221	689.768	22055
		4.87011	796.172	692.776	22128
		4.89003	802.169	695.797	22201.3
		4.91003	808.21	698.832	22274.8
		4.93011	814.297	701.88	22348.5
		4.95027	820.43	704.941	22422.4
		4.97052	826.609	708.015	22496.6
		4.99085	832.835	711.103	22571.1
		5.01126	839.107	714.204	22645.8
		5.03176	845.427	717.319	22720.7
		5.05234	851.794	720.447	22795.9
		5.073	858.209	723.589	22871.4
		5.09375	864.673	726.745	22947.1
		5.11458	871.185	729.914	23023
		5.1355	877.747	733.098	23099.2
		5.1565	884.357	736.295	23175.7
		5.17759	891.018	739.506	23252.4
		5.19877	897.728	742.731	23329.3
		5.22003	904.49	745.97	23406.5
		5.24138	911.302	749.223	23484
		5.26282	918.165	752.491	23561.7
		5.28434	925.08	755.773	23639.7
		5.30596	932.048	759.069	23717.9
		5.32766	939.067	762.379	23796.4
		5.34945	946.14	765.704	23875.2
		5.37133	953.266	769.043	23954.2
		5.3933	960.445	772.397	24033.5
		5.41535	967.679	775.766	24113
		5.4375	974.967	779.149	24192.8
		5.45974	982.31	782.547	24272.9
		5.48207	989.708	785.96	24353.2
		5.50449	997.162	789.388	24433.8
		5.52701	1004.67	792.83	24514.7
		5.54961	1012.24	796.288	24595.8
		5.57231	1019.86	799.761	24677.2
		5.5951	1027.54	803.249	24758.9
		5.61798	1035.28	806.752	24840.8
		5.64096	1043.08	810.27	24923
		5.66403	1050.94	813.804	25005.5
		5.6872	1058.85	817.353	25088.3
		5.71046	1066.82	820.918	25171.3
		5.73381	1074.86	824.498	25254.6
		5.75727	1082.95	828.094	25338.2
		5.78081	1091.11	831.705	25422
		5.80446	1099.33	835.332	25506.2
		5.8282	1107.61	838.975	25590.6
		5.85203	1115.95	842.634	25675.3
		5.87597	1124.35	846.309	25760.2
		5.9	1132.82	850	25845.5

## Sheet: Figure 4c
magneto-electroluminescence (MEL) response at different current density at room temperature
	20 μA		50 μA		80 μA		100 μA
Magnetic field strength (mT)	MEL(%)	Magnetic field strength (mT)	MEL(%)	Magnetic field strength (mT)	MEL(%)	Magnetic field strength (mT)	MEL(%)
-507.136	3.63545	-507.136	3.84823	-507.136	3.59239	-507.136	3.73753
-507.136	3.61429	-507.136	3.83291	-507.136	3.59553	-507.136	3.74157
-507.136	3.64126	-507.136	3.82194	-507.136	3.60068	-507.136	3.74583
-507.136	3.71492	-507.136	3.7984	-507.136	3.60193	-507.136	3.74174
-507.136	3.7186	-498.08	3.77248	-498.08	3.58713	-507.136	3.74807
-498.08	3.70388	-498.08	3.76634	-498.08	3.57632	-498.08	3.76223
-498.08	3.69754	-498.08	3.76801	-498.08	3.58284	-498.08	3.75574
-498.08	3.69539	-498.08	3.80564	-498.08	3.57156	-498.08	3.74865
-498.08	3.67791	-498.08	3.81776	-498.08	3.57153	-498.08	3.74523
-498.08	3.71121	-500.797	3.783	-498.08	3.58842	-498.08	3.74223
-498.08	3.70365	-498.08	3.7556	-498.08	3.60418	-498.08	3.73423
-489.024	3.69322	-498.08	3.70966	-489.024	3.5962	-498.08	3.72834
-489.024	3.68146	-489.024	3.65578	-489.024	3.58535	-489.024	3.72491
-489.024	3.66501	-489.024	3.66966	-489.024	3.58079	-489.024	3.71943
-489.024	3.65407	-489.024	3.71889	-489.024	3.57415	-489.024	3.71152
-489.024	3.68788	-489.024	3.74486	-489.024	3.55957	-489.024	3.7105
-489.024	3.72834	-489.024	3.7663	-489.024	3.53789	-489.024	3.70661
-479.968	3.73017	-489.024	3.76309	-489.024	3.54228	-489.024	3.71226
-479.968	3.70156	-479.968	3.75312	-479.968	3.5354	-479.968	3.72953
-479.968	3.68337	-479.968	3.75851	-479.968	3.54349	-479.968	3.73206
-479.968	3.676	-479.968	3.76356	-479.968	3.55737	-479.968	3.72874
-479.968	3.70951	-479.968	3.73229	-479.968	3.55308	-479.968	3.7235
-479.968	3.74414	-479.968	3.73374	-479.968	3.54269	-479.968	3.7026
-479.968	3.72442	-479.968	3.74811	-479.968	3.54032	-470.912	3.69236
-470.912	3.69029	-470.912	3.75205	-470.912	3.53714	-470.912	3.70634
-470.912	3.63429	-470.912	3.7369	-470.912	3.54102	-470.912	3.71707
-470.912	3.73176	-470.912	3.73649	-470.912	3.54675	-470.912	3.72041
-470.912	3.81053	-470.912	3.73225	-470.912	3.55436	-470.912	3.71636
-470.912	3.72378	-470.912	3.73084	-470.912	3.54977	-470.912	3.70571
-470.912	3.6873	-461.856	3.73344	-470.912	3.54319	-470.912	3.70387
-461.856	3.68259	-461.856	3.7195	-461.856	3.5397	-461.856	3.69877
-461.856	3.7773	-461.856	3.69593	-461.856	3.52942	-461.856	3.68787
-461.856	3.77964	-461.856	3.69227	-461.856	3.53266	-461.856	3.69025
-461.856	3.74623	-461.856	3.69563	-461.856	3.54126	-461.856	3.69478
-461.856	3.70402	-461.856	3.69819	-461.856	3.53771	-461.856	3.69134
-452.8	3.58774	-452.8	3.70206	-461.856	3.53867	-452.8	3.68862
-452.8	3.46074	-452.8	3.67424	-452.8	3.55483	-452.8	3.69007
-452.8	3.4827	-452.8	3.64611	-452.8	3.55305	-452.8	3.68087
-452.8	3.5486	-452.8	3.6708	-452.8	3.55208	-452.8	3.67109
-452.8	3.58507	-452.8	3.70211	-452.8	3.54017	-452.8	3.67279
-443.744	3.67651	-452.8	3.70909	-452.8	3.54192	-443.744	3.66611
-443.744	3.6998	-443.744	3.69992	-443.744	3.55135	-443.744	3.65975
-443.744	3.69458	-443.744	3.70096	-443.744	3.55412	-443.744	3.67187
-443.744	3.69304	-443.744	3.70017	-443.744	3.54818	-443.744	3.69125
-443.744	3.6914	-443.744	3.75399	-443.744	3.51706	-443.744	3.69498
-434.688	3.63765	-434.688	3.77771	-434.688	3.51149	-434.688	3.68093
-434.688	3.58114	-434.688	3.70446	-434.688	3.51095	-434.688	3.6772
-434.688	3.5556	-434.688	3.67382	-434.688	3.5255	-434.688	3.66922
-434.688	3.52902	-434.688	3.67517	-434.688	3.53678	-434.688	3.66524
-434.688	3.54312	-434.688	3.66447	-434.688	3.54579	-434.688	3.66895
-425.632	3.49816	-425.632	3.64919	-425.632	3.53513	-425.632	3.6651
-425.632	3.48793	-425.632	3.66476	-425.632	3.52759	-425.632	3.68458
-425.632	3.52767	-425.632	3.66166	-425.632	3.5197	-425.632	3.68944
-425.632	3.57947	-425.632	3.62535	-425.632	3.51566	-425.632	3.68371
-425.632	3.54084	-416.576	3.57992	-425.632	3.51505	-425.632	3.67584
-416.576	3.42886	-416.576	3.58618	-416.576	3.51419	-416.576	3.6679
-416.576	3.44469	-416.576	3.60317	-416.576	3.50444	-416.576	3.66338
-416.576	3.42159	-416.576	3.59548	-416.576	3.50063	-416.576	3.65933
-416.576	3.43466	-416.576	3.59779	-416.576	3.49887	-416.576	3.65362
-407.52	3.5214	-407.52	3.60325	-407.52	3.49422	-407.52	3.6494
-407.52	3.59537	-407.52	3.60108	-407.52	3.48584	-407.52	3.64861
-407.52	3.54489	-407.52	3.60934	-407.52	3.48297	-407.52	3.64369
-407.52	3.48338	-407.52	3.61166	-407.52	3.49646	-407.52	3.63892
-407.52	3.5363	-407.52	3.62368	-407.52	3.51518	-407.52	3.6394
-398.464	3.59923	-398.464	3.64156	-398.464	3.52959	-398.464	3.63614
-398.464	3.57797	-398.464	3.64174	-398.464	3.52758	-398.464	3.64427
-398.464	3.54108	-398.464	3.64634	-398.464	3.51006	-398.464	3.64666
-398.464	3.50685	-398.464	3.65729	-398.464	3.49915	-398.464	3.63762
-389.408	3.45351	-389.408	3.65422	-389.408	3.48826	-389.408	3.63411
-389.408	3.52104	-389.408	3.65533	-389.408	3.47952	-389.408	3.6401
-389.408	3.59266	-389.408	3.60677	-389.408	3.47671	-389.408	3.63701
-389.408	3.56803	-389.408	3.58989	-389.408	3.46395	-389.408	3.63412
-380.352	3.52695	-389.408	3.60771	-380.352	3.45446	-380.352	3.63161
-380.352	3.50089	-380.352	3.63198	-380.352	3.4588	-380.352	3.6309
-380.352	3.49608	-380.352	3.63754	-380.352	3.46618	-380.352	3.6197
-380.352	3.51805	-380.352	3.6264	-380.352	3.46519	-380.352	3.62754
-380.352	3.52059	-380.352	3.62143	-380.352	3.46619	-380.352	3.63179
-371.296	3.53316	-371.296	3.60715	-371.296	3.4603	-371.296	3.62234
-371.296	3.53438	-371.296	3.59504	-371.296	3.44865	-371.296	3.62875
-371.296	3.53979	-371.296	3.59497	-371.296	3.43891	-371.296	3.6379
-371.296	3.47776	-371.296	3.60958	-371.296	3.43896	-371.296	3.63777
-371.296	3.45426	-371.296	3.60893	-362.24	3.44574	-362.24	3.62531
-362.24	3.50667	-362.24	3.60531	-362.24	3.44123	-362.24	3.61191
-362.24	3.47601	-362.24	3.58792	-362.24	3.43822	-362.24	3.60651
-362.24	3.40928	-362.24	3.57222	-362.24	3.44053	-362.24	3.60726
-362.24	3.39722	-362.24	3.57895	-362.24	3.4405	-362.24	3.60432
-353.184	3.33622	-353.184	3.59046	-353.184	3.42745	-353.184	3.60248
-353.184	3.38934	-353.184	3.58162	-353.184	3.40891	-353.184	3.59922
-353.184	3.41151	-353.184	3.58077	-353.184	3.40062	-353.184	3.59939
-353.184	3.45125	-353.184	3.59399	-353.184	3.40195	-353.184	3.5973
-353.184	3.47995	-344.128	3.58865	-353.184	3.40426	-353.184	3.59466
-344.128	3.51101	-344.128	3.57623	-344.128	3.40999	-344.128	3.58469
-344.128	3.51315	-344.128	3.58248	-344.128	3.4119	-344.128	3.58799
-344.128	3.4783	-344.128	3.57938	-344.128	3.41128	-344.128	3.58342
-344.128	3.4689	-344.128	3.56385	-335.072	3.41344	-344.128	3.56976
-335.072	3.50915	-335.072	3.5536	-335.072	3.41215	-335.072	3.5689
-335.072	3.50352	-335.072	3.54788	-335.072	3.40282	-335.072	3.58528
-335.072	3.52334	-335.072	3.54498	-335.072	3.39936	-335.072	3.59133
-335.072	3.49728	-335.072	3.56204	-335.072	3.4063	-335.072	3.57952
-326.016	3.48522	-326.016	3.55362	-326.016	3.40993	-326.016	3.56431
-326.016	3.47591	-326.016	3.55108	-326.016	3.40476	-326.016	3.55238
-326.016	3.46395	-326.016	3.55605	-326.016	3.40155	-326.016	3.55932
-326.016	3.42941	-326.016	3.5418	-326.016	3.40248	-326.016	3.56465
-326.016	3.38588	-326.016	3.51219	-326.016	3.39742	-316.96	3.56493
-316.96	3.43175	-316.96	3.48917	-316.96	3.38983	-316.96	3.56237
-316.96	3.47599	-316.96	3.47875	-316.96	3.3876	-316.96	3.5677
-316.96	3.50541	-316.96	3.5081	-316.96	3.39085	-316.96	3.56431
-316.96	3.50826	-307.904	3.51024	-307.904	3.39485	-316.96	3.5527
-307.904	3.51786	-307.904	3.51007	-307.904	3.39096	-307.904	3.53697
-307.904	3.46197	-307.904	3.52499	-307.904	3.37986	-307.904	3.52977
-307.904	3.44081	-307.904	3.53535	-307.904	3.38087	-307.904	3.53678
-307.904	3.46901	-307.904	3.52632	-307.904	3.37735	-307.904	3.53984
-298.848	3.43467	-307.904	3.52342	-298.848	3.37162	-298.848	3.53196
-298.848	3.32054	-298.848	3.51065	-298.848	3.38103	-298.848	3.52469
-298.848	3.29754	-298.848	3.49112	-298.848	3.37713	-298.848	3.52295
-298.848	3.29314	-298.848	3.47166	-298.848	3.3767	-298.848	3.52273
-289.792	3.31633	-298.848	3.48229	-298.848	3.37524	-298.848	3.52425
-289.792	3.36077	-289.792	3.50809	-289.792	3.37541	-289.792	3.52006
-289.792	3.42902	-289.792	3.50944	-289.792	3.36478	-289.792	3.51151
-289.792	3.47356	-289.792	3.47537	-289.792	3.35314	-289.792	3.51645
-289.792	3.45189	-289.792	3.46337	-289.792	3.35196	-289.792	3.52832
-280.736	3.41521	-280.736	3.4729	-280.736	3.35015	-280.736	3.52877
-280.736	3.32151	-280.736	3.47522	-280.736	3.34746	-280.736	3.52716
-280.736	3.30301	-280.736	3.45737	-280.736	3.35856	-280.736	3.52435
-280.736	3.40753	-280.736	3.45231	-280.736	3.3638	-280.736	3.51248
-271.68	3.42479	-271.68	3.46098	-271.68	3.35804	-271.68	3.50357
-271.68	3.4301	-271.68	3.46226	-271.68	3.35385	-271.68	3.49362
-271.68	3.44511	-271.68	3.4603	-271.68	3.35466	-271.68	3.4902
-271.68	3.41813	-271.68	3.47483	-271.68	3.36403	-271.68	3.48604
-262.624	3.34916	-262.624	3.46842	-262.624	3.35917	-271.68	3.46524
-262.624	3.30982	-262.624	3.47913	-262.624	3.35493	-262.624	3.47138
-262.624	3.28764	-262.624	3.46204	-262.624	3.35105	-262.624	3.47403
-262.624	3.32636	-262.624	3.44738	-262.624	3.34702	-262.624	3.47291
-262.624	3.29631	-262.624	3.45339	-253.568	3.34485	-262.624	3.47704
-253.568	3.26606	-253.568	3.46406	-253.568	3.3407	-253.568	3.49092
-253.568	3.24869	-253.568	3.46096	-253.568	3.34256	-253.568	3.49806
-253.568	3.30212	-253.568	3.46318	-253.568	3.3367	-253.568	3.48341
-253.568	3.29813	-253.568	3.44057	-253.568	3.33019	-253.568	3.46817
-244.512	3.25204	-244.512	3.4082	-244.512	3.32528	-244.512	3.45034
-244.512	3.22333	-244.512	3.42204	-244.512	3.33042	-244.512	3.45176
-244.512	3.2833	-244.512	3.45205	-244.512	3.34544	-244.512	3.46439
-244.512	3.31589	-244.512	3.4321	-244.512	3.33792	-244.512	3.47344
-244.512	3.31517	-235.456	3.41081	-235.456	3.3287	-235.456	3.46904
-235.456	3.31138	-235.456	3.42569	-235.456	3.3233	-235.456	3.45933
-235.456	3.35541	-235.456	3.43491	-235.456	3.31439	-235.456	3.45075
-235.456	3.39382	-235.456	3.45394	-235.456	3.3174	-235.456	3.44908
-226.4	3.44225	-226.4	3.44849	-226.4	3.31457	-226.4	3.44175
-232.739	3.41711	-226.4	3.45115	-226.4	3.30549	-226.4	3.43895
-226.4	3.39963	-226.4	3.45506	-226.4	3.30185	-226.4	3.42776
-226.4	3.39339	-226.4	3.42251	-226.4	3.31245	-226.4	3.42715
-217.344	3.38634	-226.4	3.40374	-226.4	3.32037	-226.4	3.44862
-217.344	3.41647	-217.344	3.39553	-217.344	3.31885	-217.344	3.4611
-217.344	3.35343	-217.344	3.39754	-217.344	3.30899	-217.344	3.44702
-217.344	3.30233	-217.344	3.42209	-217.344	3.30648	-217.344	3.43886
-217.344	3.30141	-217.344	3.44947	-217.344	3.29848	-217.344	3.43717
-217.344	3.34687	-208.288	3.43611	-208.288	3.30409	-208.288	3.43685
-208.288	3.41277	-208.288	3.40812	-208.288	3.30428	-208.288	3.43584
-208.288	3.40867	-208.288	3.4006	-208.288	3.31736	-208.288	3.43844
-208.288	3.36187	-208.288	3.40323	-208.288	3.3292	-208.288	3.4406
-199.232	3.30588	-199.232	3.39789	-208.288	3.31758	-199.232	3.44238
-199.232	3.32927	-199.232	3.39844	-199.232	3.30629	-199.232	3.44201
-199.232	3.35501	-199.232	3.39431	-199.232	3.30288	-199.232	3.44114
-199.232	3.31792	-199.232	3.38182	-199.232	3.30823	-199.232	3.43989
-199.232	3.24322	-199.232	3.38155	-190.176	3.31473	-199.232	3.42867
-190.176	3.25119	-190.176	3.3898	-190.176	3.32071	-190.176	3.41682
-190.176	3.28878	-190.176	3.40506	-190.176	3.31607	-190.176	3.42382
-190.176	3.27467	-190.176	3.42378	-190.176	3.30837	-190.176	3.42723
-190.176	3.25822	-190.176	3.42468	-181.12	3.30282	-190.176	3.41955
-181.12	3.27681	-181.12	3.426	-181.12	3.29808	-181.12	3.40906
-181.12	3.28293	-181.12	3.40391	-181.12	3.30162	-181.12	3.40109
-181.12	3.29468	-181.12	3.39964	-181.12	3.30687	-181.12	3.39485
-181.12	3.30029	-181.12	3.39806	-181.12	3.30865	-181.12	3.4014
-181.12	3.35996	-172.064	3.40196	-172.064	3.29964	-172.064	3.41577
-172.064	3.33574	-172.064	3.40349	-172.064	3.2986	-172.064	3.43417
-172.064	3.30998	-172.064	3.40732	-172.064	3.28894	-172.064	3.44779
-172.064	3.30579	-172.064	3.39563	-172.064	3.28782	-172.064	3.45494
-163.008	3.30047	-172.064	3.37223	-163.008	3.29757	-163.008	3.45379
-163.008	3.26634	-163.008	3.37303	-163.008	3.29796	-163.008	3.46326
-163.008	3.33172	-163.008	3.37576	-163.008	3.31253	-163.008	3.45774
-163.008	3.35879	-163.008	3.35433	-163.008	3.30917	-163.008	3.44973
-163.008	3.30515	-163.008	3.35216	-163.008	3.30409	-153.952	3.44288
-153.952	3.33007	-153.952	3.37809	-153.952	3.29428	-153.952	3.44103
-153.952	3.4023	-153.952	3.38303	-153.952	3.30439	-153.952	3.45207
-153.952	3.37921	-153.952	3.37686	-153.952	3.30698	-153.952	3.45172
-153.952	3.27856	-153.952	3.37627	-153.952	3.29779	-153.952	3.4477
-144.896	3.23053	-144.896	3.37569	-144.896	3.2909	-144.896	3.43932
-144.896	3.25903	-144.896	3.37321	-144.896	3.28723	-144.896	3.435
-144.896	3.32697	-144.896	3.36808	-144.896	3.28451	-144.896	3.44006
-144.896	3.31869	-144.896	3.37688	-144.896	3.27891	-144.896	3.45273
-144.896	3.25013	-135.84	3.3763	-144.896	3.27038	-135.84	3.45436
-135.84	3.22376	-135.84	3.36965	-135.84	3.27098	-135.84	3.45943
-135.84	3.20352	-135.84	3.36092	-135.84	3.27163	-135.84	3.4606
-135.84	3.13537	-135.84	3.35543	-135.84	3.2733	-135.84	3.4477
-135.84	3.09756	-126.784	3.34757	-126.784	3.27614	-126.784	3.44521
-126.784	3.12371	-126.784	3.34333	-126.784	3.27638	-126.784	3.44832
-126.784	3.14394	-126.784	3.35196	-126.784	3.2811	-126.784	3.43747
-126.784	3.20442	-126.784	3.3471	-126.784	3.28521	-126.784	3.44025
-126.784	3.22035	-126.784	3.34904	-126.784	3.29875	-126.784	3.44588
-117.728	3.22934	-117.728	3.36786	-117.728	3.30633	-117.728	3.44511
-117.728	3.21932	-117.728	3.38557	-117.728	3.29107	-117.728	3.43788
-117.728	3.16618	-117.728	3.38506	-117.728	3.26996	-117.728	3.43355
-117.728	3.15535	-117.728	3.36701	-117.728	3.26178	-117.728	3.43638
-108.672	3.11886	-108.672	3.32138	-108.672	3.26911	-108.672	3.43351
-108.672	3.12928	-108.672	3.31628	-108.672	3.28356	-108.672	3.44383
-108.672	3.17454	-108.672	3.30289	-108.672	3.29856	-108.672	3.44751
-108.672	3.20028	-108.672	3.30966	-108.672	3.2959	-108.672	3.4405
-108.672	3.21897	-99.616	3.33949	-99.616	3.28592	-99.616	3.443
-99.616	3.19812	-99.616	3.35303	-99.616	3.28145	-99.616	3.45534
-99.616	3.18892	-99.616	3.36722	-99.616	3.28128	-99.616	3.45921
-99.616	3.3242	-99.616	3.35981	-99.616	3.29546	-99.616	3.45383
-99.616	3.42514	-99.616	3.34766	-99.616	3.29808	-90.56	3.45046
-90.56	3.32449	-90.56	3.32568	-90.56	3.29105	-90.56	3.44706
-90.56	3.23008	-90.56	3.32641	-90.56	3.29445	-90.56	3.45482
-90.56	3.23273	-90.56	3.33632	-90.56	3.29384	-90.56	3.46455
-90.56	3.17724	-90.56	3.32335	-90.56	3.28763	-90.56	3.4651
-81.504	3.14832	-81.504	3.31855	-81.504	3.28385	-81.504	3.46609
-81.504	3.15445	-81.504	3.33002	-81.504	3.28357	-81.504	3.46333
-81.504	3.18765	-81.504	3.35906	-81.504	3.28127	-81.504	3.47054
-81.504	3.18958	-81.504	3.37204	-81.504	3.27459	-81.504	3.47262
-72.448	3.19734	-72.448	3.36604	-81.504	3.28727	-72.448	3.46866
-72.448	3.17578	-72.448	3.36139	-72.448	3.29765	-72.448	3.47357
-72.448	3.18885	-72.448	3.34762	-72.448	3.31651	-72.448	3.4724
-72.448	3.22021	-72.448	3.38076	-72.448	3.30636	-72.448	3.46465
-72.448	3.25781	-63.392	3.41267	-72.448	3.29841	-72.448	3.45987
-63.392	3.26587	-63.392	3.37674	-63.392	3.3028	-63.392	3.46858
-63.392	3.25933	-63.392	3.3493	-63.392	3.30453	-63.392	3.46186
-63.392	3.27935	-63.392	3.3484	-63.392	3.30274	-63.392	3.46243
-63.392	3.28598	-63.392	3.3316	-63.392	3.29142	-63.392	3.46071
-54.336	3.25952	-54.336	3.31348	-54.336	3.28524	-54.336	3.44992
-54.336	3.20863	-54.336	3.29402	-54.336	3.27771	-54.336	3.4561
-54.336	3.13986	-54.336	3.31456	-54.336	3.27611	-54.336	3.45465
-54.336	3.12402	-54.336	3.31488	-45.28	3.26905	-54.336	3.4438
-45.28	3.08866	-45.28	3.28896	-45.28	3.24849	-45.28	3.41239
-45.28	3.02766	-45.28	3.24764	-45.28	3.22319	-45.28	3.41235
-45.28	2.96522	-45.28	3.25148	-45.28	3.21803	-45.28	3.40048
-45.28	3.02734	-45.28	3.24803	-45.28	3.21661	-45.28	3.37766
-36.224	3.07147	-36.224	3.21973	-36.224	3.18664	-36.224	3.34666
-36.224	2.96837	-36.224	3.1614	-36.224	3.14558	-36.224	3.32
-36.224	2.76136	-36.224	3.13828	-36.224	3.11519	-36.224	3.28367
-36.224	2.75758	-36.224	3.13317	-36.224	3.07067	-36.224	3.24958
-36.224	2.89029	-27.168	3.0942	-36.224	3.04184	-36.224	3.21534
-27.168	2.98112	-27.168	3.05941	-27.168	2.9957	-27.168	3.18723
-27.168	2.95036	-27.168	2.98379	-27.168	2.94888	-27.168	3.14427
-27.168	2.7833	-27.168	2.92531	-27.168	2.86769	-27.168	3.04226
-27.168	2.72955	-27.168	2.8539	-18.112	2.78347	-27.168	2.95091
-18.112	2.66906	-18.112	2.73149	-18.112	2.69775	-18.112	2.84154
-18.112	2.57056	-18.112	2.62065	-18.112	2.60658	-18.112	2.74963
-18.112	2.42495	-18.112	2.52953	-18.112	2.49088	-18.112	2.62508
-18.112	2.27976	-18.112	2.44499	-18.112	2.347	-9.056	2.51313
-9.056	2.24175	-9.056	2.30543	-9.056	2.232	-9.056	2.35809
-9.056	2.14508	-9.056	2.17177	-9.056	2.07884	-9.056	2.22566
-9.056	2.02645	-9.056	1.99645	-9.056	1.94263	-9.056	2.08491
-9.056	1.74721	-9.056	1.84805	-9.056	1.74086	-9.056	1.92137
0	1.49268	0	1.65564	0	1.53529	0	1.74629
0	1.17185	0	1.38732	0	1.18749	0	1.20534
0	0.80913	0	0.76665	0	0.65709	0	0.83731
0	0.18443	0	0.18123	0	0.08876	0	0.1345
0	0	0	0	0	0	0	0
0	0.51751	0	0.4245	0	0.40087	0	0.37802
0	0.90055	0	0.96306	0	0.97446	0	0.8966
0	1.3823	0	1.4916	0	1.26898	0	1.34226
9.056	1.72386	0	1.7637	0	1.63495	9.056	1.74824
9.056	1.90685	9.056	1.97186	9.056	1.85314	9.056	1.99781
9.056	2.06572	9.056	2.12628	9.056	2.08087	9.056	2.24241
9.056	2.20335	9.056	2.28207	9.056	2.22982	9.056	2.41309
9.056	2.41903	18.112	2.40918	9.056	2.38429	18.112	2.59946
18.112	2.54266	18.112	2.5656	18.112	2.51263	18.112	2.72011
18.112	2.66281	18.112	2.72875	18.112	2.62878	18.112	2.8441
18.112	2.7519	18.112	2.82969	18.112	2.77403	18.112	2.94135
18.112	2.74954	18.112	2.93913	18.112	2.85768	18.112	3.03171
27.168	2.77263	27.168	3.00027	18.112	2.93275	27.168	3.12381
27.168	2.7716	27.168	3.0815	27.168	3.02974	27.168	3.22905
27.168	2.82125	27.168	3.14965	27.168	3.09828	27.168	3.30242
27.168	2.93364	27.168	3.22394	27.168	3.17126	27.168	3.359
36.224	3.08035	36.224	3.28104	36.224	3.25616	36.224	3.44837
36.224	3.09946	36.224	3.35088	36.224	3.3012	36.224	3.48073
36.224	3.11212	36.224	3.37264	36.224	3.36508	36.224	3.49571
36.224	3.10098	36.224	3.36836	36.224	3.40426	36.224	3.51981
36.224	3.15952	45.28	3.38525	45.28	3.42144	45.28	3.5377
45.28	3.24135	45.28	3.42723	45.28	3.44173	45.28	3.56788
45.28	3.2953	45.28	3.4669	45.28	3.44975	45.28	3.60674
45.28	3.35629	45.28	3.47574	45.28	3.46437	45.28	3.65987
45.28	3.3853	45.28	3.48866	54.336	3.47894	45.28	3.67876
54.336	3.35618	54.336	3.49253	54.336	3.49263	54.336	3.68054
54.336	3.30243	54.336	3.51342	54.336	3.4938	54.336	3.66644
54.336	3.29506	54.336	3.53824	54.336	3.50224	54.336	3.68698
63.392	3.29976	54.336	3.54698	54.336	3.52113	63.392	3.70566
63.392	3.29025	63.392	3.55262	63.392	3.54406	63.392	3.70917
63.392	3.32682	63.392	3.53422	63.392	3.54592	63.392	3.69825
63.392	3.34746	63.392	3.53792	63.392	3.54724	63.392	3.69362
63.392	3.35706	63.392	3.57835	63.392	3.54686	63.392	3.69417
72.448	3.35531	63.392	3.61629	72.448	3.55217	72.448	3.70062
72.448	3.41845	72.448	3.59241	72.448	3.5529	72.448	3.70458
72.448	3.37461	72.448	3.57547	72.448	3.54344	72.448	3.70947
72.448	3.36245	72.448	3.5774	72.448	3.53042	72.448	3.71117
72.448	3.37757	72.448	3.58856	81.504	3.52543	81.504	3.71419
81.504	3.36121	81.504	3.58335	81.504	3.54533	81.504	3.71805
81.504	3.35763	81.504	3.56693	81.504	3.56551	81.504	3.71955
81.504	3.3987	81.504	3.56648	81.504	3.57249	81.504	3.71212
81.504	3.3754	81.504	3.58472	81.504	3.57941	81.504	3.70832
90.56	3.35864	90.56	3.57782	90.56	3.56734	90.56	3.70631
90.56	3.40972	90.56	3.5646	90.56	3.56164	90.56	3.71385
90.56	3.39275	90.56	3.57282	90.56	3.55505	90.56	3.71988
90.56	3.33931	90.56	3.57317	90.56	3.55414	90.56	3.72596
99.616	3.38569	99.616	3.56824	99.616	3.55073	99.616	3.72773
99.616	3.44873	99.616	3.56162	99.616	3.54793	99.616	3.72361
99.616	3.4292	99.616	3.56238	99.616	3.55688	99.616	3.73182
99.616	3.38966	99.616	3.55749	99.616	3.56149	99.616	3.73959
99.616	3.39047	99.616	3.56039	99.616	3.5625	108.672	3.73859
108.672	3.34776	108.672	3.57911	108.672	3.55436	108.672	3.72914
108.672	3.38995	108.672	3.59168	108.672	3.55361	108.672	3.71975
108.672	3.46974	108.672	3.60501	108.672	3.55206	108.672	3.71211
108.672	3.46963	108.672	3.60743	117.728	3.5458	108.672	3.71269
117.728	3.41691	117.728	3.59028	117.728	3.57033	117.728	3.70328
117.728	3.3981	117.728	3.58369	117.728	3.5838	117.728	3.69782
117.728	3.50006	117.728	3.59947	117.728	3.58918	117.728	3.69417
117.728	3.55186	126.784	3.63359	126.784	3.57384	126.784	3.68809
126.784	3.47522	126.784	3.64346	126.784	3.55948	126.784	3.69198
126.784	3.41994	126.784	3.65124	126.784	3.56557	126.784	3.70169
126.784	3.44109	126.784	3.66125	126.784	3.56842	126.784	3.7073
126.784	3.49677	126.784	3.64331	126.784	3.57454	126.784	3.71193
135.84	3.50739	135.84	3.63851	135.84	3.59191	135.84	3.72385
135.84	3.49696	135.84	3.64601	135.84	3.59371	135.84	3.7117
135.84	3.4801	135.84	3.6631	135.84	3.57443	135.84	3.69188
135.84	3.42389	135.84	3.65396	135.84	3.56643	135.84	3.69093
144.896	3.45311	144.896	3.65276	144.896	3.55942	144.896	3.69647
144.896	3.43379	144.896	3.65553	144.896	3.55287	144.896	3.72297
144.896	3.44503	144.896	3.65888	144.896	3.55625	144.896	3.74075
144.896	3.41999	144.896	3.65726	144.896	3.57393	144.896	3.75895
153.952	3.44829	153.952	3.63732	153.952	3.57611	144.896	3.78051
153.952	3.52614	153.952	3.64764	153.952	3.55916	153.952	3.78492
157.574	3.49446	153.952	3.66857	153.952	3.55141	153.952	3.75432
153.952	3.41557	153.952	3.66688	153.952	3.55836	153.952	3.74689
153.952	3.43202	163.008	3.66388	153.952	3.56844	163.008	3.74378
163.008	3.40116	163.008	3.68664	163.008	3.57182	163.008	3.73555
163.008	3.36529	163.008	3.70062	163.008	3.57036	163.008	3.72739
163.008	3.40625	163.008	3.69635	163.008	3.55629	163.008	3.72494
163.008	3.44855	163.008	3.67834	163.008	3.55223	163.008	3.71817
163.008	3.50188	172.064	3.65549	172.064	3.55695	172.064	3.71456
172.064	3.44159	172.064	3.62553	172.064	3.55631	172.064	3.72518
172.064	3.42983	172.064	3.62343	172.064	3.55287	172.064	3.72973
172.064	3.48071	172.064	3.6398	172.064	3.5555	172.064	3.72146
181.12	3.51606	172.064	3.65913	172.064	3.56626	181.12	3.71274
181.12	3.52944	181.12	3.68462	181.12	3.57009	181.12	3.71014
181.12	3.4952	181.12	3.67537	181.12	3.56587	181.12	3.70784
181.12	3.45147	181.12	3.66795	181.12	3.57256	181.12	3.71079
181.12	3.4391	190.176	3.65753	190.176	3.57453	181.12	3.71693
190.176	3.49897	190.176	3.66783	190.176	3.56554	190.176	3.73025
190.176	3.52481	190.176	3.69345	190.176	3.56274	190.176	3.75147
190.176	3.48046	190.176	3.70232	190.176	3.56359	190.176	3.74381
190.176	3.49067	190.176	3.68193	190.176	3.57265	199.232	3.70808
199.232	3.59601	190.176	3.65722	199.232	3.57682	199.232	3.70383
199.232	3.58865	199.232	3.67752	199.232	3.57917	199.232	3.72767
199.232	3.55258	199.232	3.67922	199.232	3.58876	199.232	3.73491
199.232	3.49035	199.232	3.66821	199.232	3.58047	199.232	3.73398
208.288	3.44579	208.288	3.67433	208.288	3.5583	208.288	3.72916
208.288	3.50444	208.288	3.6658	208.288	3.55169	208.288	3.72733
208.288	3.56349	208.288	3.66219	208.288	3.55198	208.288	3.72231
208.288	3.62192	208.288	3.68	208.288	3.5712	208.288	3.71328
208.288	3.56061	208.288	3.68985	217.344	3.58225	208.288	3.72201
217.344	3.53997	217.344	3.68364	217.344	3.57802	217.344	3.72303
217.344	3.53005	217.344	3.67498	217.344	3.5793	217.344	3.70716
217.344	3.52974	217.344	3.67053	217.344	3.57958	217.344	3.70606
217.344	3.51298	226.4	3.67717	217.344	3.57473	217.344	3.70459
226.4	3.51635	226.4	3.69329	226.4	3.56549	226.4	3.70423
226.4	3.51838	226.4	3.68342	226.4	3.5639	226.4	3.71289
226.4	3.58305	226.4	3.67173	226.4	3.57296	226.4	3.72033
226.4	3.63097	226.4	3.68892	235.456	3.57572	226.4	3.70461
235.456	3.61257	235.456	3.70736	235.456	3.57272	235.456	3.70053
235.456	3.56281	235.456	3.71514	235.456	3.555	235.456	3.70319
235.456	3.53164	235.456	3.70285	235.456	3.54745	235.456	3.71487
235.456	3.56443	235.456	3.70279	235.456	3.55334	235.456	3.71793
244.512	3.57403	235.456	3.69762	235.456	3.5617	244.512	3.71055
244.512	3.55788	244.512	3.67615	244.512	3.57307	244.512	3.7054
244.512	3.50669	244.512	3.67174	244.512	3.57701	244.512	3.70074
244.512	3.46264	244.512	3.69087	244.512	3.57207	244.512	3.69759
244.512	3.53641	244.512	3.70865	253.568	3.56078	253.568	3.71237
253.568	3.60394	253.568	3.70721	253.568	3.55637	253.568	3.73826
253.568	3.5976	253.568	3.71042	253.568	3.5597	253.568	3.74872
253.568	3.55754	253.568	3.72555	253.568	3.56076	253.568	3.73265
253.568	3.53281	253.568	3.73311	253.568	3.57157	253.568	3.71988
262.624	3.50706	262.624	3.72721	262.624	3.57499	262.624	3.70958
262.624	3.48723	262.624	3.70357	262.624	3.5728	262.624	3.70594
262.624	3.49805	262.624	3.69502	262.624	3.56783	262.624	3.70252
262.624	3.49508	262.624	3.70521	262.624	3.56762	262.624	3.70726
271.68	3.52921	271.68	3.7145	271.68	3.57371	271.68	3.72762
271.68	3.56312	271.68	3.71944	271.68	3.56433	271.68	3.73728
271.68	3.52409	271.68	3.73608	271.68	3.5626	271.68	3.73093
271.68	3.46533	271.68	3.74199	271.68	3.56654	271.68	3.71063
271.68	3.4875	271.68	3.74007	280.736	3.57549	280.736	3.70491
280.736	3.53694	280.736	3.74287	280.736	3.59443	280.736	3.71183
280.736	3.5212	280.736	3.74494	280.736	3.61147	280.736	3.71528
280.736	3.48554	280.736	3.73922	280.736	3.60336	280.736	3.71594
289.792	3.4744	280.736	3.74596	289.792	3.58499	280.736	3.72119
289.792	3.54499	289.792	3.73353	289.792	3.59449	289.792	3.72475
289.792	3.52843	289.792	3.71897	289.792	3.59481	289.792	3.71721
289.792	3.48746	289.792	3.73482	289.792	3.58537	289.792	3.72062
289.792	3.49808	289.792	3.7378	289.792	3.58028	298.848	3.72837
298.848	3.53547	298.848	3.75672	298.848	3.57775	298.848	3.73682
298.848	3.53168	298.848	3.76194	298.848	3.5711	298.848	3.74042
298.848	3.51073	298.848	3.76543	298.848	3.56575	298.848	3.73445
298.848	3.42439	298.848	3.7596	298.848	3.55767	298.848	3.7342
307.904	3.40201	298.848	3.7535	307.904	3.56491	307.904	3.73812
307.904	3.47587	307.904	3.75001	307.904	3.57471	307.904	3.74519
307.904	3.56782	307.904	3.73701	307.904	3.57878	307.904	3.74796
307.904	3.63444	307.904	3.75396	307.904	3.57596	307.904	3.75174
307.904	3.55882	307.904	3.79532	307.904	3.57968	307.904	3.74683
316.96	3.52326	316.96	3.79274	316.96	3.57516	316.96	3.74301
316.96	3.51651	316.96	3.77773	316.96	3.56534	316.96	3.74021
316.96	3.56739	316.96	3.76137	316.96	3.56417	316.96	3.74691
316.96	3.57852	316.96	3.74988	316.96	3.56355	316.96	3.7513
326.016	3.54459	326.016	3.73887	326.016	3.5614	326.016	3.75678
326.016	3.52364	326.016	3.74285	326.016	3.57023	326.016	3.75798
326.016	3.57564	326.016	3.73775	326.016	3.57495	326.016	3.74984
326.016	3.61375	326.016	3.74928	326.016	3.56605	326.016	3.73692
335.072	3.61895	326.016	3.78926	335.072	3.56	335.072	3.73505
335.072	3.64705	335.072	3.80511	335.072	3.56393	335.072	3.73842
335.072	3.67238	335.072	3.80211	335.072	3.56673	335.072	3.74691
335.072	3.61577	335.072	3.80095	335.072	3.5716	335.072	3.74808
335.072	3.6223	344.128	3.78932	335.072	3.57585	344.128	3.7539
344.128	3.64866	344.128	3.78345	344.128	3.5767	344.128	3.77336
344.128	3.62658	344.128	3.76668	344.128	3.57696	344.128	3.77778
344.128	3.57375	344.128	3.77729	344.128	3.5857	344.128	3.76152
353.184	3.6512	344.128	3.76911	353.184	3.58809	344.128	3.74648
353.184	3.76542	353.184	3.73525	353.184	3.57988	353.184	3.74578
353.184	3.73415	353.184	3.72932	353.184	3.55764	353.184	3.75522
353.184	3.64965	353.184	3.77254	353.184	3.55375	353.184	3.75856
353.184	3.60714	353.184	3.78891	353.184	3.56086	353.184	3.74845
362.24	3.57352	362.24	3.77994	362.24	3.56737	362.24	3.73752
362.24	3.57085	362.24	3.75886	362.24	3.58157	362.24	3.73218
362.24	3.60865	362.24	3.7464	362.24	3.59034	362.24	3.73426
362.24	3.58954	362.24	3.74761	362.24	3.58745	362.24	3.74107
371.296	3.59475	362.24	3.7693	362.24	3.57251	371.296	3.74437
371.296	3.58902	371.296	3.78176	371.296	3.57596	371.296	3.74007
371.296	3.60342	371.296	3.78056	371.296	3.57907	371.296	3.7256
371.296	3.59309	371.296	3.80615	371.296	3.5788	371.296	3.72714
371.296	3.63314	371.296	3.8173	371.296	3.58772	371.296	3.72696
380.352	3.67768	380.352	3.8257	380.352	3.59553	380.352	3.73187
380.352	3.75012	380.352	3.8168	380.352	3.61201	380.352	3.74004
380.352	3.72804	380.352	3.812	380.352	3.62242	380.352	3.74649
380.352	3.61994	380.352	3.80697	380.352	3.6252	380.352	3.74342
389.408	3.58274	389.408	3.81681	389.408	3.62943	389.408	3.73327
389.408	3.6091	389.408	3.8329	389.408	3.63056	389.408	3.72267
389.408	3.56158	389.408	3.84827	389.408	3.61437	389.408	3.7222
389.408	3.52183	389.408	3.84631	389.408	3.60125	389.408	3.7263
389.408	3.47983	389.408	3.83561	389.408	3.60213	389.408	3.7355
398.464	3.4693	398.464	3.80994	398.464	3.59981	398.464	3.74931
398.464	3.5354	398.464	3.80393	398.464	3.59728	398.464	3.75158
398.464	3.59742	398.464	3.83276	398.464	3.59764	398.464	3.74856
398.464	3.57207	398.464	3.82642	398.464	3.58238	398.464	3.74653
407.52	3.53365	407.52	3.81331	407.52	3.57441	407.52	3.74926
407.52	3.55908	407.52	3.83316	407.52	3.58532	407.52	3.75449
407.52	3.53609	407.52	3.84335	407.52	3.60235	407.52	3.75168
407.52	3.49297	407.52	3.85088	407.52	3.59565	407.52	3.74666
407.52	3.50297	407.52	3.86072	407.52	3.59288	407.52	3.74492
416.576	3.49357	416.576	3.86511	416.576	3.58371	416.576	3.74099
416.576	3.50838	416.576	3.8579	416.576	3.57817	416.576	3.74318
416.576	3.49877	416.576	3.83523	416.576	3.58823	416.576	3.74287
416.576	3.51276	416.576	3.82039	416.576	3.5821	416.576	3.74266
425.632	3.562	425.632	3.84025	425.632	3.57904	425.632	3.7443
425.632	3.53308	425.632	3.83735	425.632	3.58522	425.632	3.74477
425.632	3.55821	425.632	3.82724	425.632	3.58662	425.632	3.73765
425.632	3.56148	425.632	3.80029	425.632	3.59141	425.632	3.73269
425.632	3.54206	425.632	3.78811	434.688	3.59764	434.688	3.74109
434.688	3.49761	434.688	3.78404	434.688	3.62249	434.688	3.75308
434.688	3.50945	434.688	3.8032	434.688	3.63621	434.688	3.74523
434.688	3.59364	434.688	3.87532	434.688	3.64057	434.688	3.74056
434.688	3.59956	434.688	3.8832	434.688	3.62403	434.688	3.74737
443.744	3.52997	443.744	3.86028	443.744	3.60533	443.744	3.7425
443.744	3.46733	443.744	3.88207	443.744	3.5996	443.744	3.74178
443.744	3.54437	443.744	3.89095	443.744	3.61461	443.744	3.73732
443.744	3.55724	443.744	3.88298	443.744	3.62484	443.744	3.72533
443.744	3.44852	443.744	3.85195	443.744	3.61969	443.744	3.73829
452.8	3.37096	452.8	3.84919	452.8	3.59588	452.8	3.74382
452.8	3.42276	452.8	3.8696	452.8	3.58796	452.8	3.74498
452.8	3.47231	452.8	3.8821	452.8	3.59044	452.8	3.73882
452.8	3.46219	452.8	3.86716	452.8	3.57327	452.8	3.73063
452.8	3.52645	461.856	3.88412	452.8	3.56198	452.8	3.72728
461.856	3.58243	461.856	3.90687	461.856	3.57438	461.856	3.73833
461.856	3.60378	461.856	3.88299	461.856	3.57868	461.856	3.75372
461.856	3.58958	461.856	3.86967	461.856	3.58335	461.856	3.75816
461.856	3.6051	461.856	3.86957	461.856	3.59247	461.856	3.74689
470.912	3.60152	461.856	3.8634	470.912	3.60616	470.912	3.74252
470.912	3.57342	470.912	3.85667	470.912	3.59141	470.912	3.73658
470.912	3.49423	470.912	3.85077	470.912	3.58729	470.912	3.73741
470.912	3.47726	470.912	3.88475	470.912	3.59043	470.912	3.73472
470.912	3.43362	470.912	3.89697	470.912	3.59133	470.912	3.7274
470.912	3.41645	470.912	3.89387	479.968	3.59081	470.912	3.72318
479.968	3.44026	479.968	3.89108	479.968	3.57933	479.968	3.7306
479.968	3.50401	479.968	3.90117	479.968	3.57869	479.968	3.72618
479.968	3.52219	479.968	3.90704	479.968	3.59747	479.968	3.72988
479.968	3.5322	479.968	3.91757	479.968	3.59317	479.968	3.74553
489.024	3.51911	479.968	3.92259	479.968	3.58627	479.968	3.73872
489.024	3.4908	489.024	3.92118	489.024	3.58773	489.024	3.72562
489.024	3.48385	489.024	3.90996	489.024	3.59695	489.024	3.70761
489.024	3.5708	489.024	3.90296	489.024	3.585	489.024	3.70613
489.024	3.63935	489.024	3.89523	489.024	3.56908	489.024	3.72513
489.024	3.68011	498.08	3.86755	489.024	3.57786	498.08	3.73543
498.08	3.60705	498.08	3.85351	498.08	3.59242	498.08	3.73385

## Sheet: Figure 4d
magneto-electroluminescence (MEL) response at different current density at room temperature
	20 μA		50 μA		80 μA		100 μA
Magnetic field strength (mT)	MEL(%)	Magnetic field strength (mT)	MEL(%)	Magnetic field strength (mT)	MEL(%)	Magnetic field strength (mT)	MEL(%)
498.08	2.42057	498.08	1.41362	498.08	0.48619	498.08	-0.46492
498.08	2.40071	498.08	1.4142	498.08	0.48545	498.08	-0.47241
498.08	2.37635	498.08	1.39913	498.08	0.489	498.08	-0.485
498.08	2.36653	498.08	1.39223	498.08	0.48834	498.08	-0.48996
498.08	2.35883	498.08	1.40347	498.08	0.48627	498.08	-0.49811
498.08	2.37431	498.08	1.40516	498.08	0.4849	498.08	-0.49806
489.024	2.3709	489.024	1.4072	489.024	0.48909	489.024	-0.50346
489.024	2.36337	489.024	1.40461	489.024	0.49124	489.024	-0.50597
489.024	2.4054	489.024	1.40997	489.024	0.4894	489.024	-0.50804
489.024	2.42794	489.024	1.41015	489.024	0.4903	489.024	-0.50601
489.024	2.40602	489.024	1.40899	489.024	0.49394	489.024	-0.50263
489.024	2.39072	489.024	1.41478	489.024	0.49335	489.024	-0.49987
489.024	2.39246	489.024	1.43111	489.024	0.49214	489.024	-0.49163
479.968	2.4074	479.968	1.434	479.968	0.49523	479.968	-0.49601
479.968	2.42913	479.968	1.43198	479.968	0.49636	479.968	-0.49877
479.968	2.42371	479.968	1.43764	479.968	0.4982	479.968	-0.50677
479.968	2.40293	479.968	1.4422	479.968	0.50059	479.968	-0.50088
479.968	2.3689	479.968	1.44686	479.968	0.51	479.968	-0.50331
479.968	2.35491	479.968	1.4528	479.968	0.52153	479.968	-0.501
470.912	2.35269	470.912	1.44831	470.912	0.53337	470.912	-0.49741
470.912	2.35324	470.912	1.4513	470.912	0.53787	470.912	-0.49647
470.912	2.37253	470.912	1.45223	470.912	0.53251	470.912	-0.49577
470.912	2.3822	470.912	1.44667	470.912	0.53592	470.912	-0.49202
470.912	2.39367	470.912	1.44687	470.912	0.54588	470.912	-0.49051
470.912	2.40947	470.912	1.44768	470.912	0.54803	470.912	-0.48657
461.856	2.44966	461.856	1.46328	461.856	0.54049	461.856	-0.4824
461.856	2.43767	461.856	1.4696	461.856	0.53834	461.856	-0.48018
461.856	2.41618	461.856	1.47359	461.856	0.51776	461.856	-0.47967
461.856	2.38237	461.856	1.47578	461.856	0.52053	461.856	-0.47808
461.856	2.37663	461.856	1.47202	461.856	0.54464	461.856	-0.47305
461.856	2.41545	461.856	1.47149	461.856	0.56976	461.856	-0.4663
452.8	2.43072	452.8	1.4653	452.8	0.57058	452.8	-0.4597
452.8	2.42074	452.8	1.46755	452.8	0.56883	452.8	-0.45726
452.8	2.36022	452.8	1.47077	452.8	0.56699	452.8	-0.45605
452.8	2.32375	452.8	1.47082	452.8	0.56758	452.8	-0.45154
452.8	2.32506	452.8	1.45657	452.8	0.57614	452.8	-0.4489
452.8	2.36215	452.8	1.45939	452.8	0.57532	452.8	-0.44854
443.744	2.37134	443.744	1.45391	443.744	0.57817	443.744	-0.44673
443.744	2.34958	443.744	1.43855	443.744	0.57399	443.744	-0.45004
443.744	2.3719	443.744	1.4376	443.744	0.56825	443.744	-0.44782
443.744	2.39254	443.744	1.44278	443.744	0.57337	443.744	-0.44918
443.744	2.35851	443.744	1.45402	443.744	0.57888	443.744	-0.44534
434.688	2.34061	434.688	1.46468	434.688	0.58681	434.688	-0.44318
434.688	2.31793	434.688	1.47024	434.688	0.59881	434.688	-0.43934
434.688	2.33873	434.688	1.48278	434.688	0.60377	434.688	-0.4406
434.688	2.37327	434.688	1.49392	434.688	0.59905	434.688	-0.43674
425.632	2.36964	425.632	1.49609	425.632	0.6026	425.632	-0.43276
425.632	2.38729	425.632	1.49273	425.632	0.61741	425.632	-0.42806
425.632	2.4195	425.632	1.4896	425.632	0.62488	425.632	-0.42328
425.632	2.41804	425.632	1.48921	425.632	0.62288	425.632	-0.41687
425.632	2.43195	425.632	1.47724	425.632	0.62418	425.632	-0.41278
416.576	2.38695	416.576	1.45875	416.576	0.62672	416.576	-0.41335
416.576	2.3444	416.576	1.45552	416.576	0.62465	416.576	-0.40838
416.576	2.37243	416.576	1.47905	416.576	0.63227	416.576	-0.40461
416.576	2.41717	416.576	1.48208	416.576	0.65005	416.576	-0.39654
416.576	2.45328	416.576	1.47533	416.576	0.65829	416.576	-0.39153
407.52	2.45378	407.52	1.49024	407.52	0.65411	407.52	-0.38596
407.52	2.44315	407.52	1.49821	407.52	0.65056	407.52	-0.38034
407.52	2.45375	407.52	1.49736	407.52	0.65208	407.52	-0.37847
407.52	2.4473	407.52	1.49088	407.52	0.6529	407.52	-0.373
407.52	2.43835	407.52	1.4942	407.52	0.65631	407.52	-0.37566
398.464	2.39824	398.464	1.50148	398.464	0.65689	398.464	-0.37312
398.464	2.37339	398.464	1.51034	398.464	0.65467	398.464	-0.37073
398.464	2.41086	398.464	1.52246	398.464	0.66135	398.464	-0.36371
398.464	2.44773	398.464	1.52647	398.464	0.67124	398.464	-0.35895
389.408	2.4358	389.408	1.51907	389.408	0.67401	389.408	-0.3513
389.408	2.4186	389.408	1.50018	389.408	0.67851	389.408	-0.34403
389.408	2.42317	389.408	1.49703	389.408	0.68511	389.408	-0.34047
389.408	2.41167	389.408	1.51659	389.408	0.68828	389.408	-0.33408
389.408	2.36146	389.408	1.52737	389.408	0.68105	389.408	-0.33581
380.352	2.34209	380.352	1.53788	380.352	0.6807	380.352	-0.33579
380.352	2.37815	380.352	1.54145	380.352	0.68863	380.352	-0.33593
380.352	2.39798	380.352	1.54907	380.352	0.69719	380.352	-0.32659
380.352	2.37399	380.352	1.55777	380.352	0.70004	380.352	-0.31783
380.352	2.3505	380.352	1.56438	380.352	0.70016	380.352	-0.3088
371.296	2.37689	371.296	1.5688	371.296	0.70216	371.296	-0.29918
371.296	2.39433	371.296	1.57172	371.296	0.70814	371.296	-0.29168
371.296	2.38353	371.296	1.56295	371.296	0.71638	371.296	-0.28476
371.296	2.40168	371.296	1.54939	371.296	0.72267	371.296	-0.28334
362.24	2.44398	362.24	1.5432	362.24	0.72896	362.24	-0.27808
362.24	2.45382	362.24	1.54047	362.24	0.73307	362.24	-0.27728
362.24	2.44943	362.24	1.54878	362.24	0.73342	362.24	-0.27177
362.24	2.47262	362.24	1.55652	362.24	0.73729	362.24	-0.26871
353.184	2.49141	353.184	1.55351	353.184	0.7471	353.184	-0.26194
353.184	2.46965	353.184	1.57077	353.184	0.76308	353.184	-0.25454
353.184	2.46277	353.184	1.5805	353.184	0.76476	353.184	-0.24459
353.184	2.4136	353.184	1.58097	353.184	0.7691	353.184	-0.23426
353.184	2.38489	353.184	1.58235	353.184	0.77305	353.184	-0.23092
344.128	2.40721	344.128	1.58879	344.128	0.77723	344.128	-0.22166
344.128	2.45738	344.128	1.58868	344.128	0.77836	344.128	-0.21353
344.128	2.48063	344.128	1.5761	344.128	0.787	344.128	-0.20322
344.128	2.45713	344.128	1.56951	344.128	0.7886	344.128	-0.20018
344.128	2.43027	344.128	1.57124	344.128	0.79427	344.128	-0.19706
335.072	2.42854	335.072	1.5722	335.072	0.80876	335.072	-0.19172
335.072	2.46303	335.072	1.5804	335.072	0.81592	335.072	-0.18562
335.072	2.43649	335.072	1.59028	335.072	0.81267	335.072	-0.17858
335.072	2.41755	335.072	1.59052	335.072	0.81514	335.072	-0.17396
326.016	2.38429	326.016	1.5925	326.016	0.82604	326.016	-0.17139
326.016	2.36416	326.016	1.58424	326.016	0.83131	326.016	-0.16908
326.016	2.4089	326.016	1.58809	326.016	0.83057	326.016	-0.16285
326.016	2.46179	326.016	1.601	326.016	0.83241	326.016	-0.16051
316.96	2.48737	316.96	1.61245	316.96	0.82933	316.96	-0.15261
316.96	2.46707	316.96	1.60038	316.96	0.82859	316.96	-0.15189
316.96	2.42876	316.96	1.60022	316.96	0.83199	316.96	-0.14611
316.96	2.42301	316.96	1.61748	316.96	0.8321	316.96	-0.13354
316.96	2.43182	316.96	1.63354	316.96	0.83449	316.96	-0.13104
307.904	2.43682	307.904	1.63962	307.904	0.84172	307.904	-0.12526
307.904	2.45301	307.904	1.64426	307.904	0.8491	307.904	-0.11974
307.904	2.41768	307.904	1.63807	307.904	0.85235	307.904	-0.11274
307.904	2.38897	307.904	1.64429	307.904	0.85489	307.904	-0.10614
307.904	2.39957	307.904	1.66006	307.904	0.85696	307.904	-0.10296
298.848	2.39963	298.848	1.65877	298.848	0.85778	298.848	-0.09181
298.848	2.38906	298.848	1.64828	298.848	0.86267	298.848	-0.08462
298.848	2.39531	298.848	1.65194	298.848	0.87482	298.848	-0.07159
289.792	2.40455	289.792	1.66084	289.792	0.884	289.792	-0.06338
289.792	2.41303	289.792	1.66747	289.792	0.8899	289.792	-0.05389
289.792	2.45251	289.792	1.67037	289.792	0.89471	289.792	-0.05011
289.792	2.46669	289.792	1.67149	289.792	0.89546	289.792	-0.0446
289.792	2.43999	289.792	1.66455	289.792	0.90089	289.792	-0.04219
280.736	2.42002	280.736	1.66129	280.736	0.89601	280.736	-0.03429
280.736	2.39728	280.736	1.66369	280.736	0.89441	280.736	-0.02599
280.736	2.40093	280.736	1.66073	280.736	0.9046	280.736	-0.01598
280.736	2.39106	280.736	1.66343	280.736	0.91738	280.736	-0.00537
271.68	2.36523	271.68	1.66765	271.68	0.93227	271.68	0.0011
271.68	2.40542	271.68	1.67126	271.68	0.9402	271.68	0.01162
271.68	2.43034	271.68	1.67779	271.68	0.93774	271.68	0.02057
271.68	2.42102	271.68	1.6734	271.68	0.93911	271.68	0.02981
262.624	2.40974	262.624	1.68268	262.624	0.94314	262.624	0.03622
262.624	2.44069	262.624	1.69406	262.624	0.95529	262.624	0.04607
262.624	2.44119	262.624	1.69491	262.624	0.96556	262.624	0.05315
262.624	2.44668	262.624	1.69536	262.624	0.97389	262.624	0.06032
253.568	2.43328	253.568	1.69726	253.568	0.9826	253.568	0.06658
253.568	2.40805	253.568	1.68072	253.568	0.98756	253.568	0.06908
253.568	2.4231	253.568	1.68702	253.568	0.98776	253.568	0.07708
253.568	2.44184	253.568	1.70384	253.568	0.98561	253.568	0.08366
253.568	2.43973	253.568	1.70634	253.568	0.99026	253.568	0.09135
244.512	2.44571	244.512	1.71165	244.512	0.99874	244.512	0.09777
244.512	2.42607	244.512	1.73033	244.512	1.00738	244.512	0.11044
244.512	2.40947	244.512	1.73369	244.512	1.01633	244.512	0.12184
244.512	2.41931	244.512	1.73434	244.512	1.0166	244.512	0.13081
235.456	2.4204	235.456	1.74281	235.456	1.0175	235.456	0.13785
235.456	2.4525	235.456	1.74858	235.456	1.0177	235.456	0.13936
235.456	2.43041	235.456	1.72145	235.456	1.02477	235.456	0.14663
235.456	2.40795	235.456	1.72234	235.456	1.03622	235.456	0.15198
235.456	2.40562	235.456	1.73848	235.456	1.04501	235.456	0.16069
226.4	2.44032	226.4	1.74476	226.4	1.04998	226.4	0.16926
226.4	2.4696	226.4	1.72795	226.4	1.04752	226.4	0.1811
226.4	2.45408	226.4	1.72668	226.4	1.04818	226.4	0.19164
226.4	2.46951	226.4	1.72655	226.4	1.05111	226.4	0.20695
217.344	2.5079	217.344	1.74598	217.344	1.05748	217.344	0.22346
217.344	2.51535	217.344	1.7735	217.344	1.05698	217.344	0.23538
217.344	2.47719	217.344	1.77263	217.344	1.06233	217.344	0.24729
217.344	2.4499	217.344	1.76541	217.344	1.07441	217.344	0.26116
217.344	2.43308	217.344	1.75424	217.344	1.08484	217.344	0.27232
208.288	2.4332	208.288	1.7554	208.288	1.08543	208.288	0.281
208.288	2.47197	208.288	1.75282	208.288	1.08656	208.288	0.28705
208.288	2.49657	208.288	1.75618	208.288	1.09152	208.288	0.28863
208.288	2.4879	208.288	1.7626	208.288	1.09946	208.288	0.295
199.232	2.46435	199.232	1.77984	199.232	1.10575	199.232	0.30275
199.232	2.45138	199.232	1.77821	199.232	1.10884	199.232	0.31622
199.232	2.45248	199.232	1.77864	199.232	1.11443	199.232	0.32911
199.232	2.46454	199.232	1.78523	199.232	1.12095	199.232	0.34005
190.176	2.47818	190.176	1.8014	190.176	1.12927	190.176	0.35486
190.176	2.51728	190.176	1.80629	190.176	1.13564	190.176	0.36728
190.176	2.56799	190.176	1.81056	190.176	1.13998	190.176	0.38065
190.176	2.53337	190.176	1.78857	190.176	1.14971	190.176	0.38761
190.176	2.47855	190.176	1.76143	190.176	1.16538	190.176	0.39555
181.12	2.44571	181.12	1.76668	181.12	1.17495	181.12	0.4028
181.12	2.47688	181.12	1.78148	181.12	1.18398	181.12	0.41269
181.12	2.47695	181.12	1.80578	181.12	1.18808	181.12	0.42402
181.12	2.49135	181.12	1.82046	181.12	1.17672	181.12	0.43224
172.064	2.48072	172.064	1.82839	172.064	1.18223	172.064	0.44171
172.064	2.46867	172.064	1.82706	172.064	1.20977	172.064	0.44996
172.064	2.47732	172.064	1.82615	172.064	1.22669	172.064	0.46046
172.064	2.47211	172.064	1.8288	172.064	1.23236	172.064	0.46993
163.008	2.46436	163.008	1.83233	163.008	1.22161	163.008	0.48391
163.008	2.49173	163.008	1.83743	163.008	1.21658	163.008	0.49606
163.008	2.52551	163.008	1.83759	163.008	1.2324	163.008	0.50861
163.008	2.51618	163.008	1.84712	163.008	1.25205	163.008	0.52256
153.952	2.50105	153.952	1.87164	153.952	1.26702	153.952	0.53786
153.952	2.46072	153.952	1.88805	153.952	1.28183	153.952	0.55577
153.952	2.44776	153.952	1.89266	153.952	1.29507	153.952	0.57029
153.952	2.46302	153.952	1.89834	153.952	1.30691	153.952	0.5816
153.952	2.48453	153.952	1.89976	153.952	1.31633	153.952	0.58904
144.896	2.47971	144.896	1.89977	144.896	1.33083	144.896	0.60241
144.896	2.45578	144.896	1.90347	144.896	1.33767	144.896	0.61579
144.896	2.47647	144.896	1.91431	144.896	1.34919	144.896	0.62975
144.896	2.49223	144.896	1.92788	144.896	1.36408	144.896	0.64515
135.84	2.48144	135.84	1.93171	135.84	1.37615	135.84	0.65893
135.84	2.47797	135.84	1.94033	135.84	1.38463	135.84	0.67469
135.84	2.47581	135.84	1.94644	135.84	1.39225	135.84	0.68843
135.84	2.48983	135.84	1.96411	135.84	1.40159	135.84	0.70308
135.84	2.53327	135.84	1.98172	135.84	1.4071	135.84	0.71581
126.784	2.53111	126.784	1.98573	126.784	1.41378	126.784	0.73015
126.784	2.50403	126.784	1.97952	126.784	1.42297	126.784	0.74324
126.784	2.49438	126.784	1.98121	126.784	1.43238	126.784	0.75736
126.784	2.49737	126.784	1.97814	126.784	1.44086	126.784	0.77374
117.728	2.47757	117.728	1.98616	117.728	1.46716	117.728	0.78822
117.728	2.44224	117.728	1.98981	117.728	1.48119	117.728	0.80318
117.728	2.41581	117.728	1.98874	117.728	1.48787	117.728	0.81831
117.728	2.44731	117.728	1.98443	117.728	1.4958	117.728	0.83576
108.672	2.47935	108.672	1.98579	108.672	1.50663	108.672	0.85179
108.672	2.49613	108.672	1.9946	108.672	1.5187	108.672	0.86729
108.672	2.51916	108.672	2.00724	108.672	1.53187	108.672	0.88013
99.616	2.5158	99.616	2.01327	99.616	1.54933	99.616	0.89538
99.616	2.49046	99.616	2.02979	99.616	1.56672	99.616	0.91051
99.616	2.52071	99.616	2.05284	99.616	1.58825	99.616	0.92844
99.616	2.52729	99.616	2.07046	99.616	1.60298	99.616	0.94967
99.616	2.51948	99.616	2.07927	99.616	1.60982	99.616	0.97319
90.56	2.54414	90.56	2.09491	90.56	1.61283	90.56	0.99364
90.56	2.55295	90.56	2.1033	90.56	1.62443	90.56	1.01247
90.56	2.56295	90.56	2.09944	90.56	1.6394	90.56	1.03235
90.56	2.57474	90.56	2.08983	90.56	1.66038	90.56	1.05234
90.56	2.59255	90.56	2.09636	90.56	1.67949	90.56	1.07295
81.504	2.59159	81.504	2.10664	81.504	1.69351	81.504	1.09321
81.504	2.61217	81.504	2.11637	81.504	1.70942	81.504	1.11073
81.504	2.62125	81.504	2.12948	81.504	1.72626	81.504	1.12883
81.504	2.60432	81.504	2.13353	81.504	1.74935	81.504	1.15168
72.448	2.60363	72.448	2.13784	72.448	1.77127	72.448	1.17622
72.448	2.65125	72.448	2.14195	72.448	1.79116	72.448	1.20001
72.448	2.65223	72.448	2.15538	72.448	1.80167	72.448	1.22084
72.448	2.59068	72.448	2.16978	72.448	1.8139	72.448	1.2439
63.392	2.55383	63.392	2.18993	63.392	1.82652	63.392	1.26885
63.392	2.55938	63.392	2.20054	63.392	1.84101	63.392	1.29217
63.392	2.56694	63.392	2.20443	63.392	1.86356	63.392	1.31304
63.392	2.58171	63.392	2.20664	63.392	1.8804	63.392	1.33407
63.392	2.60219	63.392	2.20457	63.392	1.90029	63.392	1.35994
54.336	2.59379	54.336	2.20486	54.336	1.91877	54.336	1.38106
54.336	2.61964	54.336	2.22136	54.336	1.93491	54.336	1.40002
54.336	2.61959	54.336	2.23801	54.336	1.95143	54.336	1.42264
54.336	2.61759	54.336	2.25384	54.336	1.96343	54.336	1.44682
45.28	2.6353	45.28	2.25992	45.28	1.98019	45.28	1.46995
45.28	2.64329	45.28	2.26563	45.28	1.99187	45.28	1.49132
45.28	2.66839	45.28	2.29464	45.28	2.00496	45.28	1.51026
45.28	2.63685	45.28	2.30747	45.28	2.0136	45.28	1.52505
36.224	2.58442	36.224	2.30478	36.224	2.02192	36.224	1.53299
36.224	2.56256	36.224	2.29713	36.224	2.02525	36.224	1.54432
36.224	2.54177	36.224	2.27183	36.224	2.0195	36.224	1.55388
36.224	2.55286	36.224	2.25701	36.224	2.02158	36.224	1.56063
27.168	2.54337	27.168	2.26679	27.168	2.02287	27.168	1.56006
27.168	2.48578	27.168	2.2647	27.168	2.00548	27.168	1.55818
27.168	2.43845	27.168	2.25154	27.168	1.98427	27.168	1.55324
27.168	2.44954	27.168	2.2151	27.168	1.94821	27.168	1.53397
18.112	2.44971	18.112	2.15919	18.112	1.9141	18.112	1.50144
18.112	2.371	18.112	2.10875	18.112	1.86945	18.112	1.46265
18.112	2.28182	18.112	2.07403	18.112	1.82472	18.112	1.42908
18.112	2.22488	18.112	2.0095	18.112	1.76967	18.112	1.38275
18.112	2.14481	18.112	1.91351	18.112	1.71486	18.112	1.33267
9.056	2.0939	9.056	1.86145	9.056	1.6634	9.056	1.2784
9.056	2.02969	9.056	1.79253	9.056	1.59007	9.056	1.23707
9.056	1.9455	9.056	1.7317	9.056	1.53127	9.056	1.19139
9.056	1.81364	9.056	1.63294	9.056	1.44169	9.056	1.10272
0	1.71061	0	1.4864	0	1.35085	0	1.01691
0	1.52317	0	1.32342	0	1.20563	0	0.89689
0	1.36607	0	1.10782	0	1.03018	0	0.80516
0	1.06668	0	0.86041	0	0.74649	0	0.66499
0	0.73211	0	0.51585	0	0.42351	0	0.44622
0	0.18386	0	0.13267	0	0.09709	0	0.08969
0	0	0	0	0	0	0	0
0	0.31923	0	0.21071	0	0.19828	0	0.14097
0	0.79779	0	0.60008	0	0.55963	0	0.3972
-9.056	1.07934	-9.056	0.87363	-9.056	0.78612	-9.056	0.57586
-9.056	1.34682	-9.056	1.14302	-9.056	1.02831	-9.056	0.75822
-9.056	1.60498	-9.056	1.32333	-9.056	1.18557	-9.056	0.87729
-9.056	1.7223	-9.056	1.47286	-9.056	1.32774	-9.056	0.99503
-18.112	1.80575	-18.112	1.60941	-18.112	1.42108	-18.112	1.0815
-18.112	1.91554	-18.112	1.68287	-18.112	1.51754	-18.112	1.1605
-18.112	1.97119	-18.112	1.78416	-18.112	1.58869	-18.112	1.21496
-18.112	2.06561	-18.112	1.84295	-18.112	1.65546	-18.112	1.26316
-27.168	2.15547	-27.168	1.92358	-27.168	1.72731	-27.168	1.31562
-27.168	2.25102	-27.168	1.98104	-27.168	1.77642	-27.168	1.37249
-27.168	2.33258	-27.168	2.04573	-27.168	1.84132	-27.168	1.41686
-27.168	2.37075	-27.168	2.08294	-27.168	1.88379	-27.168	1.44606
-36.224	2.41435	-36.224	2.11889	-36.224	1.92149	-36.224	1.47501
-36.224	2.46854	-36.224	2.14992	-36.224	1.9474	-36.224	1.49642
-36.224	2.50031	-36.224	2.18817	-36.224	1.97776	-36.224	1.5131
-36.224	2.49272	-36.224	2.22761	-36.224	1.99717	-36.224	1.52586
-45.28	2.49876	-45.28	2.25193	-45.28	2.00933	-45.28	1.53451
-45.28	2.51451	-45.28	2.26346	-45.28	2.01999	-45.28	1.53202
-45.28	2.5243	-45.28	2.27275	-45.28	2.02074	-45.28	1.53825
-45.28	2.55183	-45.28	2.27559	-45.28	2.01078	-45.28	1.53119
-54.336	2.57215	-54.336	2.27464	-54.336	2.00464	-54.336	1.522
-54.336	2.57107	-54.336	2.27828	-54.336	1.99093	-54.336	1.49739
-54.336	2.56777	-54.336	2.27802	-54.336	1.9873	-54.336	1.48124
-54.336	2.56512	-54.336	2.27541	-54.336	1.97687	-54.336	1.45996
-54.336	2.58294	-54.336	2.27563	-54.336	1.9623	-54.336	1.44386
-63.392	2.61335	-63.392	2.27137	-63.392	1.9414	-63.392	1.41018
-63.392	2.59724	-63.392	2.26095	-63.392	1.91386	-63.392	1.37467
-63.392	2.57146	-63.392	2.24659	-63.392	1.90249	-63.392	1.3667
-63.392	2.58173	-63.392	2.22951	-63.392	1.88721	-63.392	1.34068
-72.448	2.59135	-72.448	2.22145	-72.448	1.881	-72.448	1.32527
-72.448	2.55471	-72.448	2.21851	-72.448	1.86612	-72.448	1.29599
-72.448	2.52052	-72.448	2.22089	-72.448	1.84913	-72.448	1.27934
-72.448	2.51614	-72.448	2.21797	-72.448	1.83315	-72.448	1.25374
-72.448	2.50866	-72.448	2.19682	-72.448	1.81584	-72.448	1.24943
-81.504	2.48521	-81.504	2.16985	-81.504	1.79877	-81.504	1.22505
-81.504	2.48208	-81.504	2.14816	-81.504	1.79154	-81.504	1.20708
-81.504	2.49484	-81.504	2.14471	-81.504	1.7844	-81.504	1.19129
-81.504	2.49257	-81.504	2.1353	-81.504	1.75795	-81.504	1.16122
-90.56	2.46701	-90.56	2.13531	-90.56	1.74002	-90.56	1.14203
-90.56	2.45291	-90.56	2.12993	-90.56	1.72669	-90.56	1.11198
-90.56	2.44212	-90.56	2.11945	-90.56	1.71728	-90.56	1.09507
-99.616	2.45271	-99.616	2.10989	-99.616	1.70107	-99.616	1.07227
-99.616	2.4758	-99.616	2.10223	-99.616	1.68282	-99.616	1.04967
-99.616	2.49182	-99.616	2.08442	-99.616	1.657	-99.616	1.03564
-99.616	2.48277	-99.616	2.07217	-99.616	1.64352	-99.616	1.0197
-99.616	2.49309	-99.616	2.05892	-99.616	1.63598	-99.616	1.00135
-108.672	2.4773	-108.672	2.05611	-108.672	1.62884	-108.672	0.97823
-108.672	2.44789	-108.672	2.06318	-108.672	1.62474	-108.672	0.97182
-108.672	2.44225	-108.672	2.04892	-108.672	1.60938	-108.672	0.94872
-108.672	2.46284	-108.672	2.03542	-108.672	1.59012	-108.672	0.93609
-117.728	2.47099	-117.728	2.00095	-117.728	1.5736	-117.728	0.91867
-117.728	2.43767	-117.728	1.98741	-117.728	1.5677	-117.728	0.90623
-117.728	2.40538	-117.728	1.99236	-117.728	1.54946	-117.728	0.88633
-117.728	2.42336	-117.728	1.98666	-117.728	1.53871	-117.728	0.87282
-117.728	2.41979	-117.728	1.98453	-117.728	1.5268	-117.728	0.85129
-126.784	2.42816	-126.784	1.97767	-126.784	1.50988	-126.784	0.8404
-126.784	2.46259	-126.784	1.97328	-126.784	1.50188	-126.784	0.8322
-126.784	2.46526	-126.784	1.97177	-126.784	1.49395	-126.784	0.81561
-126.784	2.43308	-126.784	1.96811	-126.784	1.47844	-126.784	0.80598
-135.84	2.42364	-135.84	1.96073	-135.84	1.4566	-135.84	0.78587
-135.84	2.42908	-135.84	1.95002	-135.84	1.44718	-135.84	0.77209
-135.84	2.43246	-135.84	1.94529	-135.84	1.43847	-135.84	0.75423
-135.84	2.43534	-135.84	1.94252	-135.84	1.42851	-135.84	0.74526
-144.896	2.42184	-144.896	1.93752	-144.896	1.42191	-144.896	0.73687
-144.896	2.36723	-144.896	1.93647	-144.896	1.40437	-144.896	0.71858
-144.896	2.35986	-144.896	1.93089	-144.896	1.39558	-144.896	0.7061
-144.896	2.36888	-144.896	1.91866	-144.896	1.38226	-144.896	0.68916
-153.952	2.36998	-153.952	1.91281	-153.952	1.37675	-153.952	0.67534
-153.952	2.35186	-153.952	1.92158	-153.952	1.37773	-153.952	0.65546
-153.952	2.34155	-153.952	1.92679	-153.952	1.36082	-153.952	0.64664
-153.952	2.33304	-153.952	1.90614	-153.952	1.35367	-153.952	0.63157
-163.008	2.32426	-163.008	1.88694	-163.008	1.34683	-163.008	0.6186
-163.008	2.345	-163.008	1.86852	-163.008	1.33898	-163.008	0.59429
-163.008	2.34121	-163.008	1.87904	-163.008	1.3266	-163.008	0.58277
-163.008	2.33878	-163.008	1.89192	-163.008	1.31421	-163.008	0.57867
-163.008	2.35302	-163.008	1.8913	-163.008	1.29339	-163.008	0.56738
-172.064	2.37279	-172.064	1.88115	-172.064	1.28765	-172.064	0.56036
-172.064	2.39544	-172.064	1.86275	-172.064	1.2787	-172.064	0.54606
-172.064	2.41423	-172.064	1.85181	-172.064	1.27679	-172.064	0.53955
-172.064	2.40479	-172.064	1.83579	-172.064	1.27964	-172.064	0.52348
-181.12	2.41306	-181.12	1.81605	-181.12	1.28258	-181.12	0.51427
-181.12	2.43109	-181.12	1.81189	-181.12	1.2766	-181.12	0.49762
-181.12	2.42969	-181.12	1.81544	-181.12	1.25679	-181.12	0.48556
-181.12	2.40006	-181.12	1.83264	-181.12	1.24621	-181.12	0.47861
-181.12	2.43894	-181.12	1.83367	-181.12	1.24531	-181.12	0.4637
-190.176	2.4516	-190.176	1.84064	-190.176	1.23652	-190.176	0.45654
-190.176	2.43853	-190.176	1.83037	-190.176	1.21585	-190.176	0.44183
-190.176	2.42285	-190.176	1.81515	-190.176	1.20847	-190.176	0.43444
-190.176	2.42481	-190.176	1.81053	-190.176	1.19656	-190.176	0.42137
-199.232	2.43481	-199.232	1.80457	-199.232	1.18128	-199.232	0.41346
-199.232	2.42244	-199.232	1.81166	-199.232	1.17788	-199.232	0.39765
-199.232	2.3946	-199.232	1.81733	-199.232	1.1816	-199.232	0.39057
-199.232	2.39027	-199.232	1.80444	-199.232	1.18531	-199.232	0.38655
-208.288	2.39202	-208.288	1.78166	-208.288	1.17558	-208.288	0.37373
-208.288	2.3765	-208.288	1.76095	-208.288	1.16633	-208.288	0.36607
-208.288	2.39769	-208.288	1.76303	-208.288	1.15738	-208.288	0.33884
-208.288	2.39064	-208.288	1.76611	-208.288	1.1518	-208.288	0.33713
-217.344	2.36665	-217.344	1.76226	-217.344	1.12785	-217.344	0.32375
-217.344	2.36259	-217.344	1.76491	-217.344	1.12218	-217.344	0.31866
-217.344	2.39594	-217.344	1.77228	-217.344	1.12832	-217.344	0.30802
-217.344	2.41511	-217.344	1.7641	-217.344	1.13242	-217.344	0.3052
-217.344	2.36952	-217.344	1.75481	-217.344	1.13223	-217.344	0.30122
-226.4	2.33261	-226.4	1.73894	-226.4	1.12758	-226.4	0.28442
-226.4	2.35184	-226.4	1.71941	-226.4	1.11973	-226.4	0.27527
-226.4	2.37655	-226.4	1.72581	-226.4	1.1093	-226.4	0.25621
-226.4	2.41234	-226.4	1.74554	-226.4	1.1027	-226.4	0.24543
-235.456	2.41224	-235.456	1.74867	-235.456	1.09594	-235.456	0.23045
-235.456	2.4166	-235.456	1.73974	-235.456	1.08989	-235.456	0.22256
-235.456	2.41281	-235.456	1.73948	-235.456	1.08422	-235.456	0.21048
-235.456	2.41385	-235.456	1.74244	-235.456	1.07707	-235.456	0.20646
-244.512	2.39361	-244.512	1.71744	-244.512	1.07102	-244.512	0.2029
-244.512	2.42321	-244.512	1.7115	-244.512	1.0634	-244.512	0.19301
-244.512	2.4255	-244.512	1.7086	-244.512	1.05688	-244.512	0.18663
-244.512	2.42491	-244.512	1.71255	-244.512	1.05786	-244.512	0.17019
-244.512	2.42546	-244.512	1.71608	-244.512	1.06079	-244.512	0.16343
-253.568	2.41158	-253.568	1.70864	-253.568	1.05099	-253.568	0.15046
-253.568	2.40768	-253.568	1.709	-253.568	1.04095	-253.568	0.14278
-253.568	2.43076	-253.568	1.71015	-253.568	1.02802	-253.568	0.12768
-253.568	2.40873	-253.568	1.71318	-253.568	1.02532	-253.568	0.11779
-262.624	2.37128	-262.624	1.70994	-262.624	1.01935	-262.624	0.11243
-262.624	2.37906	-262.624	1.69145	-262.624	1.00493	-262.624	0.09715
-262.624	2.427	-262.624	1.69448	-262.624	1.00192	-262.624	0.10035
-262.624	2.46751	-262.624	1.70214	-262.624	0.99884	-262.624	0.08433
-271.68	2.50699	-271.68	1.68998	-271.68	0.99466	-271.68	0.07989
-271.68	2.47812	-271.68	1.65562	-271.68	0.98595	-271.68	0.06764
-271.68	2.42444	-271.68	1.65062	-271.68	0.97708	-271.68	0.06
-271.68	2.42792	-271.68	1.67135	-271.68	0.95782	-271.68	0.05389
-280.736	2.45014	-280.736	1.67901	-280.736	0.95364	-280.736	0.04021
-280.736	2.45254	-280.736	1.67458	-280.736	0.94915	-280.736	0.03431
-280.736	2.45651	-280.736	1.66829	-280.736	0.9413	-280.736	0.02072
-280.736	2.42682	-280.736	1.66279	-280.736	0.9404	-280.736	0.02143
-289.792	2.42494	-289.792	1.65122	-289.792	0.9431	-289.792	0.00702
-289.792	2.41371	-289.792	1.64368	-289.792	0.9433	-289.792	0.003
-289.792	2.42403	-289.792	1.64552	-289.792	0.93748	-289.792	-0.00456
-289.792	2.39522	-289.792	1.64668	-289.792	0.92587	-289.792	-0.00813
-289.792	2.35956	-289.792	1.65776	-289.792	0.91513	-289.792	-0.01676
-298.848	2.38264	-298.848	1.67042	-298.848	0.91095	-298.848	-0.02047
-298.848	2.41365	-298.848	1.66128	-298.848	0.91021	-298.848	-0.02419
-298.848	2.45166	-298.848	1.64371	-298.848	0.90611	-298.848	-0.0328
-298.848	2.43159	-298.848	1.63587	-298.848	0.906	-298.848	-0.03164
-307.904	2.42991	-307.904	1.63431	-307.904	0.90119	-307.904	-0.03862
-307.904	2.4075	-307.904	1.63508	-307.904	0.89748	-307.904	-0.04381
-307.904	2.41175	-307.904	1.6415	-307.904	0.8944	-307.904	-0.05644
-307.904	2.41187	-307.904	1.63123	-307.904	0.89006	-307.904	-0.06372
-316.96	2.39424	-316.96	1.62523	-316.96	0.88729	-316.96	-0.0753
-316.96	2.40315	-316.96	1.62119	-316.96	0.881	-316.96	-0.07335
-316.96	2.42069	-316.96	1.62148	-316.96	0.8694	-316.96	-0.08246
-316.96	2.41978	-316.96	1.61749	-316.96	0.86569	-316.96	-0.09161
-326.016	2.4104	-326.016	1.58584	-326.016	0.86682	-326.016	-0.09301
-326.016	2.42957	-326.016	1.57052	-326.016	0.86522	-326.016	-0.10116
-326.016	2.43474	-326.016	1.59184	-326.016	0.85534	-326.016	-0.10367
-326.016	2.43584	-326.016	1.60928	-326.016	0.84843	-326.016	-0.10869
-326.016	2.41696	-326.016	1.60504	-326.016	0.84675	-326.016	-0.11076
-335.072	2.413	-335.072	1.60612	-335.072	0.8421	-335.072	-0.12226
-335.072	2.40769	-335.072	1.60259	-335.072	0.83175	-335.072	-0.12863
-335.072	2.44028	-335.072	1.60562	-335.072	0.82679	-335.072	-0.13352
-335.072	2.44963	-335.072	1.61188	-335.072	0.82675	-335.072	-0.14221
-344.128	2.43921	-344.128	1.60734	-344.128	0.8271	-344.128	-0.14722
-344.128	2.43358	-344.128	1.6	-344.128	0.82245	-344.128	-0.15691
-344.128	2.43332	-344.128	1.59406	-344.128	0.8221	-344.128	-0.16049
-344.128	2.43734	-344.128	1.5894	-344.128	0.81761	-344.128	-0.17174
-353.184	2.44409	-353.184	1.58875	-353.184	0.80468	-353.184	-0.17255
-353.184	2.45197	-353.184	1.57962	-353.184	0.79832	-353.184	-0.17624
-353.184	2.43157	-353.184	1.58854	-353.184	0.78992	-353.184	-0.18055
-353.184	2.38614	-353.184	1.60573	-353.184	0.7866	-353.184	-0.19324
-353.184	2.3685	-353.184	1.60953	-353.184	0.78086	-353.184	-0.19946
-362.24	2.36987	-362.24	1.60542	-362.24	0.78324	-362.24	-0.20253
-362.24	2.38503	-362.24	1.60227	-362.24	0.77781	-362.24	-0.21089
-362.24	2.41007	-362.24	1.60716	-362.24	0.76855	-362.24	-0.21369
-362.24	2.42072	-362.24	1.62452	-362.24	0.76016	-362.24	-0.23036
-371.296	2.43739	-371.296	1.60559	-371.296	0.75004	-371.296	-0.22619
-371.296	2.44164	-371.296	1.57055	-371.296	0.74672	-371.296	-0.23124
-371.296	2.49371	-371.296	1.56816	-371.296	0.74371	-371.296	-0.23423
-371.296	2.52391	-371.296	1.55864	-371.296	0.7418	-371.296	-0.24359
-371.296	2.4895	-371.296	1.55148	-371.296	0.73528	-371.296	-0.24727
-380.352	2.44651	-380.352	1.57201	-380.352	0.72789	-380.352	-0.25136
-380.352	2.42622	-380.352	1.57656	-380.352	0.71746	-380.352	-0.26151
-380.352	2.44643	-380.352	1.55577	-380.352	0.71071	-380.352	-0.2631
-380.352	2.45794	-380.352	1.55243	-380.352	0.71379	-380.352	-0.26953
-389.408	2.43429	-389.408	1.55753	-389.408	0.71712	-389.408	-0.26928
-389.408	2.40997	-389.408	1.56545	-389.408	0.71981	-389.408	-0.27639
-389.408	2.42166	-389.408	1.57564	-389.408	0.71415	-389.408	-0.28167
-389.408	2.44295	-389.408	1.57802	-389.408	0.71325	-389.408	-0.28944
-398.464	2.4441	-398.464	1.55924	-398.464	0.70634	-398.464	-0.29099
-398.464	2.46365	-398.464	1.53832	-398.464	0.70661	-398.464	-0.29094
-398.464	2.44966	-398.464	1.53634	-398.464	0.70368	-398.464	-0.29638
-398.464	2.43561	-398.464	1.5392	-398.464	0.69951	-398.464	-0.29709
-407.52	2.44854	-407.52	1.54303	-407.52	0.69431	-407.52	-0.30505
-407.52	2.45159	-407.52	1.52712	-407.52	0.68716	-407.52	-0.30549
-407.52	2.42961	-407.52	1.52575	-407.52	0.68126	-407.52	-0.31323
-407.52	2.40742	-407.52	1.54197	-407.52	0.67388	-407.52	-0.32092
-407.52	2.40439	-407.52	1.53509	-407.52	0.66877	-407.52	-0.3343
-416.576	2.41689	-416.576	1.52884	-416.576	0.66193	-416.576	-0.3406
-416.576	2.46261	-416.576	1.53001	-416.576	0.66455	-416.576	-0.34378
-416.576	2.4744	-416.576	1.53796	-416.576	0.66873	-416.576	-0.35116
-416.576	2.442	-416.576	1.51658	-416.576	0.66549	-416.576	-0.34977
-425.632	2.44065	-425.632	1.50341	-425.632	0.661	-425.632	-0.35391
-425.632	2.46504	-425.632	1.50489	-425.632	0.65573	-425.632	-0.34901
-425.632	2.47406	-425.632	1.48867	-425.632	0.64225	-425.632	-0.35186
-425.632	2.45442	-425.632	1.48223	-425.632	0.63041	-425.632	-0.35083
-425.632	2.4193	-425.632	1.49699	-425.632	0.63287	-425.632	-0.35332
-434.688	2.43012	-434.688	1.50461	-434.688	0.63432	-434.688	-0.35306
-434.688	2.41753	-434.688	1.51124	-434.688	0.63124	-434.688	-0.35888
-434.688	2.37938	-434.688	1.52229	-434.688	0.63253	-434.688	-0.36229
-434.688	2.37858	-434.688	1.53102	-434.688	0.63499	-434.688	-0.36686
-434.688	2.39753	-434.688	1.51119	-434.688	0.62808	-434.688	-0.37737
-443.744	2.41986	-443.744	1.49189	-443.744	0.62179	-443.744	-0.37862
-443.744	2.41541	-443.744	1.49674	-443.744	0.6187	-443.744	-0.38857
-443.744	2.42992	-443.744	1.48975	-443.744	0.60937	-443.744	-0.38427
-443.744	2.47037	-443.744	1.48055	-443.744	0.60112	-443.744	-0.39035
-452.8	2.46327	-452.8	1.48242	-452.8	0.58937	-452.8	-0.38896
-452.8	2.43277	-452.8	1.48484	-452.8	0.58269	-452.8	-0.39162
-452.8	2.39001	-452.8	1.48448	-452.8	0.57866	-452.8	-0.39222
-452.8	2.38263	-452.8	1.47607	-452.8	0.57284	-452.8	-0.39635
-452.8	2.39334	-452.8	1.46854	-452.8	0.56921	-452.8	-0.39965
-461.856	2.42011	-461.856	1.47075	-461.856	0.56878	-461.856	-0.39869
-461.856	2.40242	-461.856	1.47078	-461.856	0.57179	-461.856	-0.40589
-461.856	2.34652	-461.856	1.46447	-461.856	0.57262	-461.856	-0.40781
-461.856	2.35407	-461.856	1.46808	-461.856	0.56719	-461.856	-0.40762
-470.912	2.3998	-470.912	1.46049	-470.912	0.5548	-470.912	-0.41478
-470.912	2.46316	-470.912	1.4697	-470.912	0.55469	-470.912	-0.4162
-470.912	2.46751	-470.912	1.48283	-470.912	0.5541	-470.912	-0.42217
-470.912	2.42241	-470.912	1.48012	-470.912	0.55024	-470.912	-0.41706
-470.912	2.40201	-470.912	1.46613	-470.912	0.54707	-470.912	-0.42206
-470.912	2.3606	-470.912	1.45265	-470.912	0.53992	-470.912	-0.4248
-479.968	2.38053	-479.968	1.44768	-479.968	0.52973	-479.968	-0.43749
-479.968	2.40036	-479.968	1.45144	-479.968	0.52133	-479.968	-0.44061
-479.968	2.40895	-479.968	1.44712	-479.968	0.52207	-479.968	-0.44453
-479.968	2.42199	-479.968	1.45557	-479.968	0.5243	-479.968	-0.44345
-479.968	2.44985	-479.968	1.45083	-479.968	0.52677	-479.968	-0.44542
-489.024	2.42619	-489.024	1.44351	-489.024	0.53079	-489.024	-0.44374
-489.024	2.38651	-489.024	1.45125	-489.024	0.52927	-489.024	-0.44154
-489.024	2.40471	-489.024	1.44961	-489.024	0.52173	-489.024	-0.44635
-489.024	2.42258	-489.024	1.4337	-489.024	0.51943	-489.024	-0.44801
-489.024	2.42775	-489.024	1.42696	-489.024	0.5208	-489.024	-0.45634
-498.08	2.40963	-498.08	1.44225	-498.08	0.51896	-498.08	-0.45684
-498.08	2.43874	-498.08	1.44766	-498.08	0.50533	-498.08	-0.45946
-498.08	2.47094	-498.08	1.44302	-498.08	0.48404	-498.08	-0.46486
-498.08	2.42057	-498.08	1.41362	-498.08	0.48619	-498.08	-0.46492

[truncated: 10 more sheets: Figure 4e, Figure 4f, Figure 4g, Figure 4h, Figure 4i, Figure 6a, Figure 6c, Figure 6d, Figure 6e, Figure 6f]
